# Supplementary material for: Synthesis and computational evaluation of the antioxidant activity of pyrrolo[2,3-b]quinoxaline derivatives
Source: RSC Adv. 2024 Aug 5;14(34):24438–46. doi: 10.1039/d4ra03108c (PMC11299642; doi:10.1039/d4ra03108c)
Supplement: RA-014-D4RA03108C-s002 [file RA-014-D4RA03108C-s002.cif]

# Supplementary Information (SI) for RSC Advances.
# This journal is © The Royal Society of Chemistry 2024

####################################################################### 
# 
# This file contains crystal structure data downloaded from the 
# Cambridge Structural Database (CSD) hosted by the Cambridge 
# Crystallographic Data Centre (CCDC).
# 
# Full information about CCDC data access policies and citation 
# guidelines are available at http://www.ccdc.cam.ac.uk/access/V1 
# 
# Audit and citation data items may have been added by the CCDC. 
# Please retain this information to preserve the provenance of 
# this file and to allow appropriate attribution of the data. 
# 
#######################################################################

data_ntn1003
_database_code_depnum_ccdc_archive 'CCDC 2310877'
loop_
_audit_author_name
_audit_author_address
'Luc Van Meervelt'
;KU Leuven
Belgium
;
_audit_update_record             
;
2023-11-28 deposited with the CCDC.	2024-07-28 downloaded from the CCDC.
;
_audit_creation_date             2022-06-24
_audit_creation_method           
;
Olex2 1.3
(compiled 2020.11.12 svn.r5f609507 for OlexSys, GUI svn.r6408)
;
_shelx_SHELXL_version_number     2016/4
loop_
_audit_author_email
luc.vanmeervelt@kuleuven.be
_chemical_name_common            ?
_chemical_name_systematic        ?
_chemical_formula_moiety         'C25 H19 N3 O2'
_chemical_formula_sum            'C25 H19 N3 O2'
_chemical_formula_weight         393.43
_chemical_absolute_configuration ?
_chemical_melting_point          ?
_chemical_oxdiff_formula         C25H19N3O2
_chemical_oxdiff_usercomment     Tinh
loop_
_atom_type_symbol
_atom_type_description
_atom_type_scat_dispersion_real
_atom_type_scat_dispersion_imag
_atom_type_scat_source
C C 0.0033 0.0016 'International Tables Vol C Tables 4.2.6.8 and 6.1.1.4'
H H 0.0000 0.0000 'International Tables Vol C Tables 4.2.6.8 and 6.1.1.4'
N N 0.0061 0.0033 'International Tables Vol C Tables 4.2.6.8 and 6.1.1.4'
O O 0.0106 0.0060 'International Tables Vol C Tables 4.2.6.8 and 6.1.1.4'

_shelx_space_group_comment       
;
The symmetry employed for this shelxl refinement is uniquely defined
by the following loop, which should always be used as a source of
symmetry information in preference to the above space-group names.
They are only intended as comments.
;
_space_group_crystal_system      orthorhombic
_space_group_IT_number           19
_space_group_name_H-M_alt        'P 21 21 21'
_space_group_name_Hall           'P 2ac 2ab'
loop_
_space_group_symop_operation_xyz
'x, y, z'
'-x+1/2, -y, z+1/2'
'-x, y+1/2, -z+1/2'
'x+1/2, -y+1/2, -z'

_cell_length_a                   9.7669(5)
_cell_length_b                   10.7587(8)
_cell_length_c                   18.6574(14)
_cell_angle_alpha                90
_cell_angle_beta                 90
_cell_angle_gamma                90
_cell_volume                     1960.5(2)
_cell_formula_units_Z            4
_cell_measurement_reflns_used    3965
_cell_measurement_temperature    293(2)
_cell_measurement_theta_max      24.3230
_cell_measurement_theta_min      3.0040
_shelx_estimated_absorpt_T_max   0.987
_shelx_estimated_absorpt_T_min   0.958
_exptl_absorpt_coefficient_mu    0.086
_exptl_absorpt_correction_T_max  1.00000
_exptl_absorpt_correction_T_min  0.87704
_exptl_absorpt_correction_type   multi-scan
_exptl_absorpt_process_details   
;
CrysAlisPro 1.171.40.25a (Rigaku Oxford Diffraction, 2018)
Empirical absorption correction using spherical harmonics,
 implemented in SCALE3 ABSPACK scaling algorithm.
;
_exptl_absorpt_special_details   ?
_exptl_crystal_colour            'yellowish colourless'
_exptl_crystal_colour_modifier   yellowish
_exptl_crystal_colour_primary    colourless
_exptl_crystal_density_diffrn    1.333
_exptl_crystal_density_meas      ?
_exptl_crystal_density_method    ?
_exptl_crystal_description       block
_exptl_crystal_F_000             824
_exptl_crystal_size_max          0.5
_exptl_crystal_size_mid          0.3
_exptl_crystal_size_min          0.15
_exptl_transmission_factor_max   ?
_exptl_transmission_factor_min   ?
_diffrn_reflns_av_R_equivalents  0.0318
_diffrn_reflns_av_unetI/netI     0.0439
_diffrn_reflns_Laue_measured_fraction_full 0.999
_diffrn_reflns_Laue_measured_fraction_max 0.999
_diffrn_reflns_limit_h_max       12
_diffrn_reflns_limit_h_min       -12
_diffrn_reflns_limit_k_max       13
_diffrn_reflns_limit_k_min       -12
_diffrn_reflns_limit_l_max       23
_diffrn_reflns_limit_l_min       -23
_diffrn_reflns_number            11625
_diffrn_reflns_point_group_measured_fraction_full 0.998
_diffrn_reflns_point_group_measured_fraction_max 0.996
_diffrn_reflns_theta_full        25.242
_diffrn_reflns_theta_max         26.367
_diffrn_reflns_theta_min         2.817
_diffrn_ambient_temperature      293(2)
_diffrn_detector                 'CCD plate'
_diffrn_detector_area_resol_mean 15.9631
_diffrn_detector_type            Eos
_diffrn_measured_fraction_theta_full 0.999
_diffrn_measured_fraction_theta_max 0.999
_diffrn_measurement_details      
;
List of Runs (angles in degrees, time in seconds):

  # Type    Start    End  Width  t~exp~   \w     \q     \k     \f   Frames
#--------------------------------------------------------------------------
  1  \w    -90.00  27.00   1.00    4.00    --  -17.15 -19.00   0.00  117
  2  \w    -51.00  49.00   1.00    4.00    --   18.87 -77.00  60.00  100
  3  \w    -72.00 -35.00   1.00    4.00    --  -17.15 121.00 159.00   37
  4  \w    -20.00  25.00   1.00    4.00    --  -17.15 -99.00 -60.00   45
;
_diffrn_measurement_device       'four-circle diffractometer'
_diffrn_measurement_device_type  'SuperNova, Single source at offset/far, Eos'
_diffrn_measurement_method       '\w scans'
_diffrn_orient_matrix_type       
'CrysAlisPro convention (1999,Acta A55,543-557)'
_diffrn_orient_matrix_UB_11      0.0194143000
_diffrn_orient_matrix_UB_12      0.0305851000
_diffrn_orient_matrix_UB_13      0.0320932000
_diffrn_orient_matrix_UB_21      0.0183437000
_diffrn_orient_matrix_UB_22      -0.0579920000
_diffrn_orient_matrix_UB_23      0.0153188000
_diffrn_orient_matrix_UB_31      0.0675548000
_diffrn_orient_matrix_UB_32      0.0069424000
_diffrn_orient_matrix_UB_33      -0.0134081000
_diffrn_oxdiff_ac4_digest_frames 
;
01cf8db1e9e0bd9050d94ceb7024c1e8050002843e4
;
_diffrn_radiation_monochromator  mirror
_diffrn_radiation_probe          x-ray
_diffrn_radiation_type           'Mo K\a'
_diffrn_radiation_wavelength     0.71073
_diffrn_source                   'micro-focus sealed X-ray tube'
_diffrn_source_type              'SuperNova (Mo) X-ray Source'
_reflns_Friedel_coverage         0.743
_reflns_Friedel_fraction_full    0.997
_reflns_Friedel_fraction_max     0.992
_reflns_number_gt                3095
_reflns_number_total             4001
_reflns_odcompleteness_completeness 99.74
_reflns_odcompleteness_iscentric 1
_reflns_odcompleteness_theta     26.32
_reflns_special_details          
;
 Reflections were merged by SHELXL according to the crystal
 class for the calculation of statistics and refinement.
 
 _reflns_Friedel_fraction is defined as the number of unique
 Friedel pairs measured divided by the number that would be
 possible theoretically, ignoring centric projections and
 systematic absences.
;
_reflns_threshold_expression     'I > 2\s(I)'
_computing_cell_refinement       'CrysAlisPro 1.171.40.25a (Rigaku OD, 2018)'
_computing_data_collection       'CrysAlisPro 1.171.40.25a (Rigaku OD, 2018)'
_computing_data_reduction        'CrysAlisPro 1.171.40.25a (Rigaku OD, 2018)'
_computing_molecular_graphics    'Olex2 1.3 (Dolomanov et al., 2009)'
_computing_publication_material  'Olex2 1.3 (Dolomanov et al., 2009)'
_computing_structure_refinement  'SHELXL 2016/4 (Sheldrick, 2015)'
_computing_structure_solution    'SHELXT 2014/5 (Sheldrick, 2014)'
_refine_diff_density_max         0.189
_refine_diff_density_min         -0.193
_refine_diff_density_rms         0.044
_refine_ls_abs_structure_details 
;
 Flack x determined using 1006 quotients [(I+)-(I-)]/[(I+)+(I-)]
 (Parsons, Flack and Wagner, Acta Cryst. B69 (2013) 249-259).
;
_refine_ls_abs_structure_Flack   -0.1(8)
_refine_ls_extinction_coef       .
_refine_ls_extinction_method     none
_refine_ls_goodness_of_fit_ref   1.073
_refine_ls_hydrogen_treatment    constr
_refine_ls_matrix_type           full
_refine_ls_number_parameters     272
_refine_ls_number_reflns         4001
_refine_ls_number_restraints     0
_refine_ls_R_factor_all          0.0682
_refine_ls_R_factor_gt           0.0474
_refine_ls_restrained_S_all      1.073
_refine_ls_shift/su_max          0.000
_refine_ls_shift/su_mean         0.000
_refine_ls_structure_factor_coef Fsqd
_refine_ls_weighting_details     
'w=1/[\s^2^(Fo^2^)+(0.0420P)^2^+0.1517P] where P=(Fo^2^+2Fc^2^)/3'
_refine_ls_weighting_scheme      calc
_refine_ls_wR_factor_gt          0.0942
_refine_ls_wR_factor_ref         0.1066
_refine_special_details          ?
_olex2_refinement_description    
;
1. Fixed Uiso
 At 1.2 times of:
  All C(H) groups, All C(H,H) groups
 At 1.5 times of:
  All C(H,H,H) groups
2.a Secondary CH2 refined with riding coordinates:
 C23(H23A,H23B)
2.b Aromatic/amide H refined with riding coordinates:
 C5(H5), C6(H6), C7(H7), C8(H8), C15(H15), C16(H16), C17(H17), C18(H18),
 C19(H19), C26(H26), C27(H27), C28(H28), C29(H29), C30(H30)
2.c Idealised Me refined as rotating group:
 C24(H24A,H24B,H24C)
;
_atom_sites_solution_hydrogens   geom
_atom_sites_solution_primary     dual
_atom_sites_solution_secondary   ?
loop_
_atom_site_label
_atom_site_type_symbol
_atom_site_fract_x
_atom_site_fract_y
_atom_site_fract_z
_atom_site_U_iso_or_equiv
_atom_site_adp_type
_atom_site_occupancy
_atom_site_site_symmetry_order
_atom_site_calc_flag
_atom_site_refinement_flags_posn
_atom_site_refinement_flags_adp
_atom_site_refinement_flags_occupancy
_atom_site_disorder_assembly
_atom_site_disorder_group
N1 N 0.7463(2) 0.4401(2) 0.39525(14) 0.0381(6) Uani 1 1 d . . . . .
C2 C 0.8403(3) 0.4207(3) 0.34057(16) 0.0350(7) Uani 1 1 d . . . . .
N3 N 0.9611(2) 0.4726(2) 0.33503(14) 0.0382(6) Uani 1 1 d . . . . .
C4 C 1.0312(3) 0.4357(3) 0.27504(17) 0.0373(7) Uani 1 1 d . . . . .
C5 C 1.1607(3) 0.4890(3) 0.26109(18) 0.0420(8) Uani 1 1 d . . . . .
H5 H 1.195331 0.550121 0.291308 0.050 Uiso 1 1 calc R U . . .
C6 C 1.2347(3) 0.4507(3) 0.20341(19) 0.0539(9) Uani 1 1 d . . . . .
H6 H 1.320196 0.485681 0.194672 0.065 Uiso 1 1 calc R U . . .
C7 C 1.1843(3) 0.3597(4) 0.1572(2) 0.0587(10) Uani 1 1 d . . . . .
H7 H 1.237492 0.333615 0.118667 0.070 Uiso 1 1 calc R U . . .
C8 C 1.0584(3) 0.3083(3) 0.16752(18) 0.0492(8) Uani 1 1 d . . . . .
H8 H 1.025912 0.248127 0.136008 0.059 Uiso 1 1 calc R U . . .
C9 C 0.9768(3) 0.3466(3) 0.22632(16) 0.0381(7) Uani 1 1 d . . . . .
N10 N 0.8487(2) 0.2965(2) 0.23378(13) 0.0390(6) Uani 1 1 d . . . . .
C11 C 0.7806(3) 0.3368(3) 0.29044(16) 0.0347(7) Uani 1 1 d . . . . .
C12 C 0.6446(3) 0.3079(3) 0.31662(16) 0.0356(7) Uani 1 1 d . . . . .
C13 C 0.6285(3) 0.3725(3) 0.37967(16) 0.0378(7) Uani 1 1 d . . . . .
C14 C 0.7666(3) 0.5263(3) 0.45303(16) 0.0400(7) Uani 1 1 d . . . . .
C15 C 0.8779(3) 0.5111(3) 0.49762(18) 0.0517(9) Uani 1 1 d . . . . .
H15 H 0.938538 0.445491 0.490849 0.062 Uiso 1 1 calc R U . . .
C16 C 0.8976(4) 0.5956(4) 0.5528(2) 0.0655(11) Uani 1 1 d . . . . .
H16 H 0.972706 0.586756 0.582996 0.079 Uiso 1 1 calc R U . . .
C17 C 0.8082(4) 0.6919(4) 0.5634(2) 0.0692(12) Uani 1 1 d . . . . .
H17 H 0.822435 0.747496 0.600770 0.083 Uiso 1 1 calc R U . . .
C18 C 0.6980(4) 0.7062(4) 0.5190(2) 0.0631(10) Uani 1 1 d . . . . .
H18 H 0.636944 0.771190 0.526507 0.076 Uiso 1 1 calc R U . . .
C19 C 0.6770(3) 0.6245(3) 0.46298(18) 0.0489(8) Uani 1 1 d . . . . .
H19 H 0.603211 0.635365 0.432135 0.059 Uiso 1 1 calc R U . . .
C20 C 0.5475(3) 0.2269(3) 0.27910(18) 0.0428(7) Uani 1 1 d . . . . .
O21 O 0.5576(2) 0.1963(3) 0.21762(14) 0.0820(9) Uani 1 1 d . . . . .
O22 O 0.4475(2) 0.1866(2) 0.32108(12) 0.0586(7) Uani 1 1 d . . . . .
C23 C 0.3394(4) 0.1147(4) 0.2870(2) 0.0653(11) Uani 1 1 d . . . . .
H23A H 0.364449 0.027564 0.285193 0.078 Uiso 1 1 calc R U . . .
H23B H 0.324429 0.143867 0.238448 0.078 Uiso 1 1 calc R U . . .
C24 C 0.2131(3) 0.1315(4) 0.3305(2) 0.0645(11) Uani 1 1 d . . . . .
H24A H 0.138489 0.088326 0.308061 0.097 Uiso 1 1 calc R U . . .
H24B H 0.191687 0.218373 0.333769 0.097 Uiso 1 1 calc R U . . .
H24C H 0.227600 0.098518 0.377699 0.097 Uiso 1 1 calc R U . . .
C25 C 0.5092(3) 0.3802(3) 0.42879(16) 0.0373(7) Uani 1 1 d . . . . .
C26 C 0.5209(3) 0.3447(3) 0.49967(17) 0.0470(8) Uani 1 1 d . . . . .
H26 H 0.603620 0.314025 0.516867 0.056 Uiso 1 1 calc R U . . .
C27 C 0.4096(4) 0.3549(3) 0.54503(19) 0.0573(9) Uani 1 1 d . . . . .
H27 H 0.417720 0.330681 0.592695 0.069 Uiso 1 1 calc R U . . .
C28 C 0.2872(3) 0.4004(4) 0.5203(2) 0.0598(10) Uani 1 1 d . . . . .
H28 H 0.212485 0.406510 0.551015 0.072 Uiso 1 1 calc R U . . .
C29 C 0.2755(3) 0.4367(4) 0.4501(2) 0.0588(10) Uani 1 1 d . . . . .
H29 H 0.192784 0.468386 0.433454 0.071 Uiso 1 1 calc R U . . .
C30 C 0.3860(3) 0.4266(3) 0.40384(19) 0.0501(9) Uani 1 1 d . . . . .
H30 H 0.377333 0.450894 0.356222 0.060 Uiso 1 1 calc R U . . .

loop_
_atom_site_aniso_label
_atom_site_aniso_U_11
_atom_site_aniso_U_22
_atom_site_aniso_U_33
_atom_site_aniso_U_23
_atom_site_aniso_U_13
_atom_site_aniso_U_12
N1 0.0329(12) 0.0441(15) 0.0373(16) -0.0052(12) 0.0011(10) -0.0029(10)
C2 0.0346(15) 0.0378(17) 0.0328(17) 0.0019(14) -0.0014(12) 0.0031(13)
N3 0.0345(12) 0.0390(15) 0.0411(16) -0.0006(12) -0.0017(11) 0.0005(11)
C4 0.0371(15) 0.0391(17) 0.0357(17) 0.0019(14) 0.0017(13) 0.0057(12)
C5 0.0370(15) 0.0424(18) 0.047(2) 0.0018(15) 0.0001(14) -0.0025(14)
C6 0.0443(18) 0.063(2) 0.054(2) 0.0002(19) 0.0091(16) -0.0033(16)
C7 0.056(2) 0.067(2) 0.053(2) -0.009(2) 0.0171(17) 0.0018(18)
C8 0.0520(19) 0.052(2) 0.044(2) -0.0079(17) 0.0057(15) 0.0026(16)
C9 0.0388(15) 0.0392(17) 0.0363(17) 0.0024(15) 0.0014(13) 0.0033(13)
N10 0.0415(14) 0.0388(15) 0.0366(15) -0.0017(12) 0.0006(11) -0.0007(11)
C11 0.0376(15) 0.0349(16) 0.0316(17) 0.0009(13) -0.0036(12) 0.0014(12)
C12 0.0358(14) 0.0387(17) 0.0323(17) 0.0003(14) -0.0026(12) -0.0007(13)
C13 0.0358(14) 0.0414(18) 0.0362(17) 0.0013(15) -0.0030(12) -0.0018(13)
C14 0.0413(16) 0.0447(19) 0.0339(19) -0.0063(15) 0.0054(13) -0.0098(14)
C15 0.0466(18) 0.064(2) 0.044(2) -0.0049(18) -0.0045(15) -0.0049(16)
C16 0.066(2) 0.085(3) 0.046(2) -0.008(2) -0.0100(18) -0.024(2)
C17 0.094(3) 0.069(3) 0.045(2) -0.020(2) 0.011(2) -0.029(2)
C18 0.079(3) 0.054(2) 0.056(3) -0.016(2) 0.014(2) -0.009(2)
C19 0.0526(18) 0.048(2) 0.047(2) -0.0037(17) 0.0033(15) -0.0026(16)
C20 0.0400(17) 0.052(2) 0.0370(19) -0.0028(16) -0.0014(14) -0.0022(14)
O21 0.0694(17) 0.132(3) 0.0452(17) -0.0261(18) 0.0078(13) -0.0401(18)
O22 0.0572(13) 0.0757(17) 0.0429(14) -0.0132(13) 0.0046(11) -0.0317(13)
C23 0.058(2) 0.075(3) 0.063(3) -0.021(2) 0.0013(18) -0.0317(19)
C24 0.051(2) 0.065(2) 0.077(3) -0.007(2) -0.0027(18) -0.0128(18)
C25 0.0338(15) 0.0393(18) 0.0388(18) -0.0030(14) 0.0015(12) -0.0051(12)
C26 0.0457(17) 0.050(2) 0.045(2) 0.0027(16) 0.0019(14) -0.0013(15)
C27 0.068(2) 0.064(2) 0.041(2) 0.0039(19) 0.0115(17) -0.0075(19)
C28 0.052(2) 0.069(3) 0.059(3) -0.013(2) 0.0173(18) -0.0104(19)
C29 0.0394(17) 0.076(3) 0.061(3) -0.009(2) -0.0008(16) 0.0026(17)
C30 0.0408(17) 0.065(2) 0.044(2) 0.0006(18) -0.0021(14) -0.0001(15)

_geom_special_details            
;
 All esds (except the esd in the dihedral angle between two l.s. planes)
 are estimated using the full covariance matrix.  The cell esds are taken
 into account individually in the estimation of esds in distances, angles
 and torsion angles; correlations between esds in cell parameters are only
 used when they are defined by crystal symmetry.  An approximate (isotropic)
 treatment of cell esds is used for estimating esds involving l.s. planes.
;
loop_
_geom_bond_atom_site_label_1
_geom_bond_atom_site_label_2
_geom_bond_distance
_geom_bond_site_symmetry_2
_geom_bond_publ_flag
N1 C2 1.388(4) . ?
N1 C13 1.392(3) . ?
N1 C14 1.436(4) . ?
C2 N3 1.309(3) . ?
C2 C11 1.424(4) . ?
N3 C4 1.371(4) . ?
C4 C5 1.414(4) . ?
C4 C9 1.423(4) . ?
C5 H5 0.9300 . ?
C5 C6 1.360(4) . ?
C6 H6 0.9300 . ?
C6 C7 1.395(5) . ?
C7 H7 0.9300 . ?
C7 C8 1.362(4) . ?
C8 H8 0.9300 . ?
C8 C9 1.417(4) . ?
C9 N10 1.370(4) . ?
N10 C11 1.322(4) . ?
C11 C12 1.449(4) . ?
C12 C13 1.375(4) . ?
C12 C20 1.466(4) . ?
C13 C25 1.484(4) . ?
C14 C15 1.378(4) . ?
C14 C19 1.384(4) . ?
C15 H15 0.9300 . ?
C15 C16 1.386(5) . ?
C16 H16 0.9300 . ?
C16 C17 1.369(5) . ?
C17 H17 0.9300 . ?
C17 C18 1.367(5) . ?
C18 H18 0.9300 . ?
C18 C19 1.380(5) . ?
C19 H19 0.9300 . ?
C20 O21 1.198(4) . ?
C20 O22 1.325(4) . ?
O22 C23 1.455(4) . ?
C23 H23A 0.9700 . ?
C23 H23B 0.9700 . ?
C23 C24 1.487(5) . ?
C24 H24A 0.9600 . ?
C24 H24B 0.9600 . ?
C24 H24C 0.9600 . ?
C25 C26 1.381(4) . ?
C25 C30 1.384(4) . ?
C26 H26 0.9300 . ?
C26 C27 1.382(4) . ?
C27 H27 0.9300 . ?
C27 C28 1.371(5) . ?
C28 H28 0.9300 . ?
C28 C29 1.372(5) . ?
C29 H29 0.9300 . ?
C29 C30 1.387(5) . ?
C30 H30 0.9300 . ?

loop_
_geom_angle_atom_site_label_1
_geom_angle_atom_site_label_2
_geom_angle_atom_site_label_3
_geom_angle
_geom_angle_site_symmetry_1
_geom_angle_site_symmetry_3
_geom_angle_publ_flag
C2 N1 C13 108.3(2) . . ?
C2 N1 C14 123.9(2) . . ?
C13 N1 C14 127.5(2) . . ?
N1 C2 C11 107.9(2) . . ?
N3 C2 N1 126.1(3) . . ?
N3 C2 C11 125.9(3) . . ?
C2 N3 C4 113.0(2) . . ?
N3 C4 C5 118.7(3) . . ?
N3 C4 C9 122.0(2) . . ?
C5 C4 C9 119.3(3) . . ?
C4 C5 H5 120.0 . . ?
C6 C5 C4 119.9(3) . . ?
C6 C5 H5 120.0 . . ?
C5 C6 H6 119.5 . . ?
C5 C6 C7 120.9(3) . . ?
C7 C6 H6 119.5 . . ?
C6 C7 H7 119.5 . . ?
C8 C7 C6 121.1(3) . . ?
C8 C7 H7 119.5 . . ?
C7 C8 H8 120.0 . . ?
C7 C8 C9 119.9(3) . . ?
C9 C8 H8 120.0 . . ?
C8 C9 C4 118.7(3) . . ?
N10 C9 C4 122.7(3) . . ?
N10 C9 C8 118.5(3) . . ?
C11 N10 C9 114.3(2) . . ?
C2 C11 C12 106.8(3) . . ?
N10 C11 C2 121.8(3) . . ?
N10 C11 C12 131.3(3) . . ?
C11 C12 C20 124.0(3) . . ?
C13 C12 C11 106.5(2) . . ?
C13 C12 C20 129.4(3) . . ?
N1 C13 C25 119.4(3) . . ?
C12 C13 N1 110.4(2) . . ?
C12 C13 C25 130.2(3) . . ?
C15 C14 N1 119.1(3) . . ?
C15 C14 C19 120.5(3) . . ?
C19 C14 N1 120.4(3) . . ?
C14 C15 H15 120.7 . . ?
C14 C15 C16 118.7(3) . . ?
C16 C15 H15 120.7 . . ?
C15 C16 H16 119.5 . . ?
C17 C16 C15 121.0(4) . . ?
C17 C16 H16 119.5 . . ?
C16 C17 H17 120.0 . . ?
C18 C17 C16 120.0(4) . . ?
C18 C17 H17 120.0 . . ?
C17 C18 H18 119.9 . . ?
C17 C18 C19 120.2(4) . . ?
C19 C18 H18 119.9 . . ?
C14 C19 H19 120.2 . . ?
C18 C19 C14 119.6(3) . . ?
C18 C19 H19 120.2 . . ?
O21 C20 C12 124.6(3) . . ?
O21 C20 O22 122.5(3) . . ?
O22 C20 C12 112.9(3) . . ?
C20 O22 C23 116.8(3) . . ?
O22 C23 H23A 110.2 . . ?
O22 C23 H23B 110.2 . . ?
O22 C23 C24 107.4(3) . . ?
H23A C23 H23B 108.5 . . ?
C24 C23 H23A 110.2 . . ?
C24 C23 H23B 110.2 . . ?
C23 C24 H24A 109.5 . . ?
C23 C24 H24B 109.5 . . ?
C23 C24 H24C 109.5 . . ?
H24A C24 H24B 109.5 . . ?
H24A C24 H24C 109.5 . . ?
H24B C24 H24C 109.5 . . ?
C26 C25 C13 120.7(3) . . ?
C26 C25 C30 119.6(3) . . ?
C30 C25 C13 119.7(3) . . ?
C25 C26 H26 120.0 . . ?
C25 C26 C27 120.0(3) . . ?
C27 C26 H26 120.0 . . ?
C26 C27 H27 119.7 . . ?
C28 C27 C26 120.5(3) . . ?
C28 C27 H27 119.7 . . ?
C27 C28 H28 120.1 . . ?
C27 C28 C29 119.7(3) . . ?
C29 C28 H28 120.1 . . ?
C28 C29 H29 119.8 . . ?
C28 C29 C30 120.5(3) . . ?
C30 C29 H29 119.8 . . ?
C25 C30 C29 119.7(3) . . ?
C25 C30 H30 120.1 . . ?
C29 C30 H30 120.1 . . ?

loop_
_geom_torsion_atom_site_label_1
_geom_torsion_atom_site_label_2
_geom_torsion_atom_site_label_3
_geom_torsion_atom_site_label_4
_geom_torsion
_geom_torsion_site_symmetry_1
_geom_torsion_site_symmetry_2
_geom_torsion_site_symmetry_3
_geom_torsion_site_symmetry_4
_geom_torsion_publ_flag
N1 C2 N3 C4 -179.8(3) . . . . ?
N1 C2 C11 N10 -177.1(3) . . . . ?
N1 C2 C11 C12 1.0(3) . . . . ?
N1 C13 C25 C26 -60.0(4) . . . . ?
N1 C13 C25 C30 118.2(3) . . . . ?
N1 C14 C15 C16 179.2(3) . . . . ?
N1 C14 C19 C18 179.8(3) . . . . ?
C2 N1 C13 C12 1.0(3) . . . . ?
C2 N1 C13 C25 -178.1(3) . . . . ?
C2 N1 C14 C15 -59.6(4) . . . . ?
C2 N1 C14 C19 119.2(3) . . . . ?
C2 N3 C4 C5 177.3(2) . . . . ?
C2 N3 C4 C9 -2.1(4) . . . . ?
C2 C11 C12 C13 -0.5(3) . . . . ?
C2 C11 C12 C20 178.2(3) . . . . ?
N3 C2 C11 N10 4.5(5) . . . . ?
N3 C2 C11 C12 -177.4(3) . . . . ?
N3 C4 C5 C6 177.5(3) . . . . ?
N3 C4 C9 C8 -176.7(3) . . . . ?
N3 C4 C9 N10 3.5(4) . . . . ?
C4 C5 C6 C7 0.4(5) . . . . ?
C4 C9 N10 C11 -0.7(4) . . . . ?
C5 C4 C9 C8 3.9(4) . . . . ?
C5 C4 C9 N10 -175.9(3) . . . . ?
C5 C6 C7 C8 1.4(5) . . . . ?
C6 C7 C8 C9 -0.5(5) . . . . ?
C7 C8 C9 C4 -2.2(5) . . . . ?
C7 C8 C9 N10 177.7(3) . . . . ?
C8 C9 N10 C11 179.4(3) . . . . ?
C9 C4 C5 C6 -3.0(4) . . . . ?
C9 N10 C11 C2 -2.9(4) . . . . ?
C9 N10 C11 C12 179.5(3) . . . . ?
N10 C11 C12 C13 177.4(3) . . . . ?
N10 C11 C12 C20 -3.9(5) . . . . ?
C11 C2 N3 C4 -1.7(4) . . . . ?
C11 C12 C13 N1 -0.3(3) . . . . ?
C11 C12 C13 C25 178.6(3) . . . . ?
C11 C12 C20 O21 -15.6(5) . . . . ?
C11 C12 C20 O22 162.3(3) . . . . ?
C12 C13 C25 C26 121.2(4) . . . . ?
C12 C13 C25 C30 -60.6(5) . . . . ?
C12 C20 O22 C23 174.6(3) . . . . ?
C13 N1 C2 N3 177.2(3) . . . . ?
C13 N1 C2 C11 -1.2(3) . . . . ?
C13 N1 C14 C15 127.3(3) . . . . ?
C13 N1 C14 C19 -53.9(4) . . . . ?
C13 C12 C20 O21 162.7(4) . . . . ?
C13 C12 C20 O22 -19.3(5) . . . . ?
C13 C25 C26 C27 178.7(3) . . . . ?
C13 C25 C30 C29 -178.4(3) . . . . ?
C14 N1 C2 N3 3.0(5) . . . . ?
C14 N1 C2 C11 -175.4(3) . . . . ?
C14 N1 C13 C12 174.9(3) . . . . ?
C14 N1 C13 C25 -4.1(4) . . . . ?
C14 C15 C16 C17 0.5(5) . . . . ?
C15 C14 C19 C18 -1.4(5) . . . . ?
C15 C16 C17 C18 -0.4(6) . . . . ?
C16 C17 C18 C19 -0.6(6) . . . . ?
C17 C18 C19 C14 1.4(5) . . . . ?
C19 C14 C15 C16 0.4(5) . . . . ?
C20 C12 C13 N1 -178.9(3) . . . . ?
C20 C12 C13 C25 0.0(5) . . . . ?
C20 O22 C23 C24 -153.0(3) . . . . ?
O21 C20 O22 C23 -7.4(5) . . . . ?
C25 C26 C27 C28 -0.2(5) . . . . ?
C26 C25 C30 C29 -0.1(5) . . . . ?
C26 C27 C28 C29 -0.4(6) . . . . ?
C27 C28 C29 C30 0.7(6) . . . . ?
C28 C29 C30 C25 -0.4(5) . . . . ?
C30 C25 C26 C27 0.4(5) . . . . ?

_shelx_res_file                  
;
TITL ntn1003_a.res in P2(1)2(1)2(1)
 ntn1003.res created by SHELXL-2016/4 at 09:43:45 on 24-Jun-2022
REM Old TITL NTN1003 in P2(1)2(1)2
REM SHELXT solution in P2(1)2(1)2(1)
REM R1 0.135, Rweak 0.106, Alpha 0.002, Orientation as input
REM Flack x = 0.226 ( 0.752 ) from Parsons' quotients
REM Formula found by SHELXT: C26 N3 O2
CELL 0.71073 9.7669 10.7587 18.6574 90 90 90
ZERR 4 0.0005 0.0008 0.0014 0 0 0
LATT -1
SYMM 0.5-X,-Y,0.5+Z
SYMM -X,0.5+Y,0.5-Z
SYMM 0.5+X,0.5-Y,-Z
SFAC C H N O
UNIT 100 76 12 8

L.S. 5
PLAN  5
SIZE 0.5 0.3 0.15
TEMP 21
CONF
MORE -1
BOND $H
fmap 2
acta
SHEL 999 0.8
REM <olex2.extras>
REM <HklSrc "%./NTN1003.hkl">
REM </olex2.extras>

WGHT    0.042000    0.151700
FVAR       0.63022
N1    3    0.746311    0.440141    0.395245    11.00000    0.03288    0.04412 =
         0.03731   -0.00524    0.00110   -0.00288
C2    1    0.840298    0.420708    0.340568    11.00000    0.03455    0.03775 =
         0.03282    0.00186   -0.00144    0.00307
N3    3    0.961066    0.472551    0.335031    11.00000    0.03447    0.03899 =
         0.04105   -0.00058   -0.00166    0.00052
C4    1    1.031159    0.435673    0.275039    11.00000    0.03708    0.03910 =
         0.03570    0.00186    0.00169    0.00570
C5    1    1.160731    0.488967    0.261092    11.00000    0.03705    0.04241 =
         0.04662    0.00183    0.00009   -0.00246
AFIX  43
H5    2    1.195331    0.550121    0.291308    11.00000   -1.20000
AFIX   0
C6    1    1.234746    0.450679    0.203410    11.00000    0.04429    0.06324 =
         0.05413    0.00022    0.00911   -0.00330
AFIX  43
H6    2    1.320196    0.485681    0.194672    11.00000   -1.20000
AFIX   0
C7    1    1.184281    0.359655    0.157180    11.00000    0.05596    0.06698 =
         0.05315   -0.00940    0.01710    0.00184
AFIX  43
H7    2    1.237492    0.333615    0.118667    11.00000   -1.20000
AFIX   0
C8    1    1.058353    0.308286    0.167517    11.00000    0.05200    0.05158 =
         0.04388   -0.00789    0.00571    0.00258
AFIX  43
H8    2    1.025912    0.248127    0.136008    11.00000   -1.20000
AFIX   0
C9    1    0.976840    0.346599    0.226322    11.00000    0.03881    0.03915 =
         0.03635    0.00239    0.00141    0.00332
N10   3    0.848697    0.296485    0.233781    11.00000    0.04147    0.03878 =
         0.03661   -0.00170    0.00062   -0.00072
C11   1    0.780615    0.336817    0.290439    11.00000    0.03755    0.03491 =
         0.03156    0.00094   -0.00359    0.00144
C12   1    0.644586    0.307921    0.316619    11.00000    0.03576    0.03872 =
         0.03234    0.00033   -0.00256   -0.00068
C13   1    0.628490    0.372525    0.379665    11.00000    0.03578    0.04144 =
         0.03622    0.00130   -0.00300   -0.00178
C14   1    0.766633    0.526296    0.453034    11.00000    0.04132    0.04474 =
         0.03390   -0.00630    0.00542   -0.00977
C15   1    0.877909    0.511103    0.497622    11.00000    0.04660    0.06394 =
         0.04443   -0.00487   -0.00446   -0.00491
AFIX  43
H15   2    0.938538    0.445491    0.490849    11.00000   -1.20000
AFIX   0
C16   1    0.897632    0.595590    0.552761    11.00000    0.06584    0.08477 =
         0.04587   -0.00754   -0.00996   -0.02383
AFIX  43
H16   2    0.972706    0.586756    0.582996    11.00000   -1.20000
AFIX   0
C17   1    0.808202    0.691851    0.563359    11.00000    0.09404    0.06856 =
         0.04498   -0.02005    0.01115   -0.02864
AFIX  43
H17   2    0.822435    0.747496    0.600770    11.00000   -1.20000
AFIX   0
C18   1    0.698018    0.706174    0.518966    11.00000    0.07912    0.05408 =
         0.05611   -0.01562    0.01400   -0.00908
AFIX  43
H18   2    0.636944    0.771190    0.526507    11.00000   -1.20000
AFIX   0
C19   1    0.677050    0.624493    0.462978    11.00000    0.05255    0.04775 =
         0.04650   -0.00368    0.00326   -0.00257
AFIX  43
H19   2    0.603211    0.635365    0.432135    11.00000   -1.20000
AFIX   0
C20   1    0.547467    0.226889    0.279102    11.00000    0.03999    0.05153 =
         0.03701   -0.00275   -0.00142   -0.00215
O21   4    0.557570    0.196288    0.217616    11.00000    0.06940    0.13150 =
         0.04521   -0.02613    0.00781   -0.04006
O22   4    0.447473    0.186564    0.321081    11.00000    0.05721    0.07572 =
         0.04289   -0.01318    0.00456   -0.03169
C23   1    0.339366    0.114743    0.287025    11.00000    0.05781    0.07526 =
         0.06290   -0.02146    0.00131   -0.03173
AFIX  23
H23A  2    0.364449    0.027564    0.285193    11.00000   -1.20000
H23B  2    0.324429    0.143867    0.238448    11.00000   -1.20000
AFIX   0
C24   1    0.213100    0.131472    0.330489    11.00000    0.05125    0.06464 =
         0.07748   -0.00700   -0.00274   -0.01280
AFIX 137
H24A  2    0.138489    0.088326    0.308061    11.00000   -1.50000
H24B  2    0.191687    0.218373    0.333769    11.00000   -1.50000
H24C  2    0.227600    0.098518    0.377699    11.00000   -1.50000
AFIX   0
C25   1    0.509238    0.380228    0.428788    11.00000    0.03382    0.03931 =
         0.03877   -0.00301    0.00152   -0.00510
C26   1    0.520898    0.344737    0.499669    11.00000    0.04569    0.05029 =
         0.04487    0.00273    0.00186   -0.00132
AFIX  43
H26   2    0.603620    0.314025    0.516867    11.00000   -1.20000
AFIX   0
C27   1    0.409569    0.354883    0.545033    11.00000    0.06754    0.06368 =
         0.04068    0.00388    0.01148   -0.00755
AFIX  43
H27   2    0.417720    0.330681    0.592695    11.00000   -1.20000
AFIX   0
C28   1    0.287197    0.400355    0.520316    11.00000    0.05162    0.06917 =
         0.05855   -0.01263    0.01729   -0.01043
AFIX  43
H28   2    0.212485    0.406510    0.551015    11.00000   -1.20000
AFIX   0
C29   1    0.275461    0.436718    0.450127    11.00000    0.03937    0.07586 =
         0.06104   -0.00896   -0.00080    0.00261
AFIX  43
H29   2    0.192784    0.468386    0.433454    11.00000   -1.20000
AFIX   0
C30   1    0.386004    0.426601    0.403843    11.00000    0.04083    0.06509 =
         0.04439    0.00059   -0.00211   -0.00008
AFIX  43
H30   2    0.377333    0.450894    0.356222    11.00000   -1.20000
AFIX   0
HKLF 4


REM  ntn1003_a.res in P2(1)2(1)2(1)
REM R1 =  0.0474 for    3095 Fo > 4sig(Fo)  and  0.0682 for all    4001 data
REM    272 parameters refined using      0 restraints

END

WGHT      0.0420      0.1517

REM Highest difference peak  0.189,  deepest hole -0.193,  1-sigma level  0.044
Q1    1   0.5193  0.2850  0.2207  11.00000  0.05    0.19
Q2    1   0.2626  0.1806  0.1792  11.00000  0.05    0.13
Q3    1   0.9833  0.3446  0.4471  11.00000  0.05    0.13
Q4    1   0.4654  0.6467  0.5153  11.00000  0.05    0.13
Q5    1   1.1544  0.1354  0.1739  11.00000  0.05    0.13
;
_shelx_res_checksum              52758
_shelx_hkl_file                  
;
   0   0   3    0.08    0.30
   0   0  -3    0.52    0.52
   0   0   4 4698.56   32.38
   0   0  -4 4621.17   32.75
   0   0   5    2.37    0.91
   0   0  -5    3.13    1.32
   0   0   6  354.50   10.93
   0   0  -6  350.90   11.20
   0   0  -7   26.83    3.61
   0   0   7   18.64    2.83
   0   0  -8  708.65   18.54
   0   0   8  720.92   18.02
   0   0  -9    3.32    2.08
   0   0 -10   14.56    3.40
   0   0 -11   19.97    4.23
   0   0 -12    8.47    1.70
   0   0 -12   38.51    5.69
   0   0 -13    8.90    1.82
   0   0 -13   45.62    6.46
   0   0 -14   10.88    2.02
   0   0 -14   39.28    6.20
   0   0 -15   29.24    6.03
   0   0 -16  111.93   11.05
   0   0 -17    9.93    4.16
   0   0 -18  644.76   28.20
   0   0 -19    2.97    2.84
   0   0 -20   11.80    4.44
   0   0 -21   -0.83    1.99
   0   0 -22   11.44    4.79
   0   0 -23   -0.29    1.99
   0   0 -24    5.31    3.94
   0  -1   2 1407.98   12.72
   0   1  -2 1408.84   12.78
   0   1  -3  938.37   12.31
   0  -1   3  929.57   11.99
   0   1   3  937.91   14.40
   0  -1   4  803.62   12.90
   0   1   4  834.73   15.21
   0  -1  -4  849.80   15.23
   0   1  -4  806.91   13.17
   0   1   5   80.89    5.22
   0  -1   5   78.52    4.51
   0   1  -5   87.26    4.89
   0  -1  -5   79.78    5.14
   0  -1   6  262.18    9.00
   0  -1  -6  267.50   10.21
   0   1   6  266.03   10.20
   0   1  -6  272.16    9.48
   0   1  -7   44.23    4.25
   0  -1  -7   46.54    4.62
   0  -1   7   45.69    4.12
   0   1   7   43.54    4.42
   0   1  -8  118.28    7.34
   0   1   8  122.63    7.91
   0  -1   8  115.54    6.95
   0  -1  -8  111.89    7.58
   0   1  -9   -0.38    1.24
   0  -1  -9    0.25    0.33
   0  -1  -9   -0.46    1.27
   0  -1 -10   15.46    3.41
   0   1 -10   16.57    3.31
   0  -1 -10   15.58    1.54
   0  -1 -11  658.32   10.66
   0   1 -11  723.08   21.75
   0  -1 -11  704.75   22.45
   0  -1 -12   14.68    3.76
   0   1 -12   12.79    3.17
   0  -1 -12    8.36    1.28
   0  -1 -13  142.40   11.13
   0  -1 -13  128.99    5.21
   0   1 -13  139.32   10.68
   0   1 -14   29.45    5.17
   0  -1 -14   27.25    2.52
   0  -1 -14   27.30    5.17
   0   1 -15   18.42    4.49
   0  -1 -15   22.51    5.04
   0  -1 -16   96.64   10.27
   0   1 -16   99.62   10.33
   0  -1 -17    0.24    2.14
   0   1 -17    4.63    3.15
   0   1 -18   13.22    4.74
   0  -1 -18    5.76    3.56
   0  -1 -19    0.36    2.44
   0   1 -19    3.80    3.14
   0   1 -20    0.43    2.41
   0  -1 -20   -5.44    3.55
   0  -1 -21    0.51    3.33
   0   1 -21   -0.92    2.47
   0   1 -22   -1.53    2.08
   0   1 -23   22.35    6.22
   0   1 -24   -4.97    3.54
   0   1 -25    1.04    2.55
   0   2   0   34.22    1.72
   0  -2   0   34.47    1.76
   0   2   1 3353.06   19.16
   0  -2   1 3392.25   17.32
   0   2  -1 3396.67   23.60
   0   2  -1 3306.02   15.80
   0   2  -2 1368.93   10.59
   0  -2   2 1411.07   15.93
   0  -2   2 1352.58   11.43
   0   2  -2 1375.05   15.81
   0   2  -3  636.49   11.43
   0   2   3  641.76    6.86
   0  -2   3  634.45    8.49
   0  -2   3  626.75   11.30
   0   2  -4  266.94    8.07
   0  -2   4  266.15    7.95
   0   2  -5   60.10    4.20
   0   2   5   59.03    4.90
   0  -2   5   63.29    4.13
   0  -2   6   87.18    5.19
   0   2   6   85.43    6.27
   0   2  -6   77.96    5.20
   0   2   7  759.50   19.76
   0   2  -7  762.37   17.43
   0  -2   7  744.38   16.49
   0   2  -8   44.96    4.62
   0  -2   8   37.83    3.96
   0   2  -9   80.90    6.53
   0   2 -10   48.67    5.42
   0  -2 -10   51.52    6.13
   0  -2 -11  201.88   12.37
   0   2 -11  224.50   12.06
   0  -2 -12   13.06    3.46
   0   2 -12   10.05    2.91
   0  -2 -13    3.07    2.25
   0   2 -13    5.71    2.41
   0  -2 -14   26.94    5.37
   0   2 -14   27.91    5.15
   0  -2 -15    6.90    2.89
   0   2 -15    7.22    2.88
   0   2 -16   -2.13    2.06
   0   2 -17    7.38    3.19
   0   2 -18   -0.19    1.87
   0   2 -19   42.76    7.84
   0   2 -20  137.80   13.93
   0   2 -21   33.70    7.44
   0   2 -22    5.26    3.56
   0   2 -23   -4.68    3.58
   0   2 -24    4.35    3.73
   0   2 -25   13.02    5.36
   0  -3   0   -0.03    0.34
   0   3   0   -0.04    0.39
   0  -3  -1 3083.48   21.29
   0  -3   1 3082.35   20.01
   0   3   1 3091.98   21.52
   0   3  -1 3035.66   27.44
   0   3  -1 3073.03   18.64
   0   3  -2 2569.50   16.53
   0   3  -2 2622.68   26.29
   0   3   2 2661.83   22.02
   0  -3   2 2667.55   19.24
   0  -3   3  297.87    8.97
   0  -3   3  275.33    6.53
   0   3  -3  279.26    8.73
   0   3   3  276.62    6.34
   0  -3   4   12.92    1.51
   0   3  -4   14.65    2.14
   0   3   4   13.10    1.31
   0  -3   4   14.13    2.11
   0  -3   5   74.93    3.80
   0   3  -5   65.67    4.71
   0   3   5   69.22    2.66
   0  -3   5   65.47    4.61
   0  -3   6  344.25    8.76
   0   3  -6  341.67   11.29
   0  -3   6  342.42   11.04
   0  -3   7    3.15    1.25
   0   3  -7    7.07    1.96
   0   3  -8  687.21   18.16
   0   3  -9  271.79   12.12
   0   3 -10   13.72    3.02
   0   3 -11    0.62    1.50
   0   3 -12  127.64    9.85
   0   3 -13  136.33   10.57
   0   3 -14  369.77   18.01
   0   3 -15  101.53    9.96
   0   3 -16  386.57   19.99
   0   3 -17   13.46    4.03
   0   3 -18   16.91    5.03
   0   3 -19   10.46    4.11
   0   3 -20   -5.64    3.41
   0   3 -21   25.62    6.48
   0   3 -22   10.39    4.19
   0   3 -23   10.67    4.47
   0  -3  23    7.38    3.09
   0   3 -24    5.94    3.75
   0   4   0 1117.50   13.68
   0  -4   0 1108.41   13.97
   0   4  -1  613.09   14.28
   0   4   1  609.87   10.78
   0  -4  -1  618.33   10.76
   0  -4   1  580.98   10.19
   0   4  -1  595.76    9.60
   0   4   2  474.74   10.27
   0   4  -2  466.38   12.64
   0  -4   2  436.20    9.09
   0   4  -2  439.59    7.89
   0   4  -3  164.34    4.80
   0   4   3  169.20    6.62
   0   4  -3  145.56    7.29
   0   4   3  164.94    6.04
   0  -4   3  168.66    5.78
   0   4   4  204.91    6.36
   0  -4   4  221.77    6.86
   0   4  -4  221.45    9.18
   0  -4   4  222.10    8.99
   0   4   4  234.57    8.38
   0  -4   5   36.76    3.81
   0   4  -5   41.03    4.06
   0   4   5   41.73    2.68
   0  -4   5   43.16    3.18
   0   4   6    0.44    0.34
   0   4  -6    0.41    0.85
   0  -4   6    0.38    0.70
   0   4  -7   65.60    5.55
   0  -4   7   56.43    4.00
   0  -4   8  102.48    5.66
   0   4  -8   96.40    7.11
   0  -4   9  105.49    6.08
   0   4  -9  108.70    7.93
   0   4 -10   24.87    4.04
   0  -4  10   27.41    3.30
   0  -4  11   -0.44    0.83
   0   4 -11    1.89    1.79
   0   4 -12   44.77    5.88
   0   4 -13    2.51    1.95
   0   4 -14   -0.63    2.33
   0   4 -15   -1.19    2.01
   0   4 -16   13.26    4.30
   0   4 -17  141.04   12.67
   0  -4  17  136.39    9.94
   0   4 -18    1.41    2.48
   0  -4  18    9.02    2.82
   0  -4  19    3.14    2.11
   0   4 -19    1.82    2.50
   0   4 -20    9.35    4.38
   0  -4  20    4.96    2.49
   0  -4  21    0.60    1.69
   0   4 -21   -0.16    1.78
   0  -4  22    9.13    3.15
   0   4 -22    8.30    4.36
   0  -4  23    0.16    1.38
   0   4 -23    7.77    4.10
   0   5   0    0.25    0.64
   0  -5   0    0.19    0.51
   0  -5   1    5.49    1.17
   0   5   1    9.53    1.54
   0   5  -1    7.41    1.84
   0   5  -1    6.73    1.17
   0  -5   2  211.70    6.94
   0   5  -2  210.84    9.51
   0   5   2  225.77    7.69
   0   5  -2  221.36    6.03
   0   5   2  220.70    8.44
   0   5   3  278.19    9.10
   0   5   3  266.89    9.01
   0  -5   3  269.18    8.14
   0   5  -3  270.85   10.92
   0   5  -3  257.31    6.47
   0  -5   4  104.35    5.28
   0   5   4  108.22    6.12
   0   5   4  105.21    5.37
   0   5  -4  103.00    6.91
   0  -5   5  206.35    7.64
   0   5   5  190.43    8.59
   0   5  -5  206.27    9.88
   0   5   5  202.11    7.10
   0   5   6   71.71    4.03
   0   5  -6   76.85    6.21
   0  -5   6   67.02    4.50
   0  -5   7    4.33    1.24
   0   5  -7    2.54    1.40
   0   5   7    1.98    0.74
   0  -5   8   12.51    2.15
   0   5  -8   10.53    2.56
   0  -5   9    1.13    0.92
   0   5  -9    1.43    1.13
   0   5 -10    9.88    2.79
   0  -5  10   10.86    2.22
   0  -5  11   70.32    5.63
   0   5 -11   60.06    6.75
   0  -5  12    0.40    1.21
   0   5 -12   -0.32    1.75
   0  -5  13  159.59    9.22
   0   5 -13  158.89   11.79
   0  -5  14   38.71    4.89
   0   5 -14   44.77    6.58
   0   5 -15  341.31   18.65
   0  -5  15  327.18   14.26
   0  -5  16   17.88    3.68
   0   5 -16   13.99    4.29
   0   5 -17   -6.40    3.31
   0  -5  17    0.99    1.64
   0   5 -18   28.70    6.11
   0  -5  18   24.09    4.42
   0  -5  19   -0.50    1.42
   0   5 -19   -4.60    2.96
   0  -5  20    1.16    1.70
   0   5 -20    2.44    2.88
   0   5 -21   -0.97    1.89
   0  -5  21    4.40    2.25
   0  -5  22    1.67    2.09
   0   5 -22    2.06    3.09
   0  -5  23   17.98    4.85
   0  -6   0  319.46    9.10
   0   6   0  331.24    8.93
   0   6  -1  416.38   14.73
   0  -6   1  406.47   10.26
   0   6   1  403.33   10.43
   0   6  -1  408.94    9.44
   0   6  -2  160.02    5.55
   0   6  -2  153.88    8.97
   0   6   2  150.31    6.86
   0  -6   2  158.65    6.59
   0   6   3   13.71    2.46
   0  -6   3   27.27    2.93
   0   6   3   26.97    3.22
   0   6  -3   13.12    1.71
   0   6  -3   31.81    4.52
   0   6   4  248.07    9.35
   0   6  -4  248.68   11.75
   0  -6   4  239.53    8.61
   0   6   4  260.06    9.97
   0  -6   5   50.75    4.17
   0   6  -5   50.53    5.45
   0   6   5   46.91    4.52
   0   6   5   50.62    4.10
   0  -6   6  208.82    8.51
   0   6  -6  202.69   10.99
   0   6   6  193.13    7.71
   0  -6   7  139.56    7.25
   0   6  -7  135.81    9.06
   0   6   7  120.84    5.88
   0   6   8    0.85    0.53
   0  -6   8    2.64    1.21
   0   6  -8    3.25    1.59
   0  -6   9   34.88    3.91
   0   6  -9   28.14    4.59
   0   6 -10    2.88    1.89
   0  -6  10    4.94    1.57
   0   6 -11   -0.27    1.56
   0  -6  11   -0.35    1.09
   0  -6  12   45.10    4.98
   0   6 -12   46.74    6.55
   0   6 -13  136.68   11.30
   0  -6  13  119.38    8.32
   0  -6  14   -0.26    1.31
   0   6 -14   -2.62    1.73
   0  -6  15    3.90    1.95
   0   6 -15    2.78    1.86
   0  -6  16   39.75    5.44
   0   6 -16   52.92    8.00
   0   6 -17    8.58    4.05
   0  -6  17   13.96    3.45
   0  -6  18   10.44    3.19
   0   6 -18   10.78    4.09
   0   6 -19   -1.75    2.25
   0  -6  19   -4.00    2.14
   0  -6  20    1.43    1.64
   0   6 -20    7.65    4.11
   0  -6  21    6.52    2.84
   0   6 -21   10.15    4.49
   0  -6  22    8.81    3.20
   0   7   0    0.71    0.65
   0  -7   0   -0.34    0.66
   0  -7   1   14.14    2.11
   0   7  -1   14.09    3.37
   0   7   1   20.57    2.50
   0   7  -1   15.58    1.98
   0   7  -2   29.34    2.53
   0   7  -2   29.08    4.30
   0   7   2   28.42    3.11
   0  -7   2   27.84    2.97
   0  -7   3   15.59    2.36
   0   7  -3   13.47    3.04
   0   7  -3   16.71    1.89
   0   7   3   14.80    2.46
   0   7  -4   27.00    4.23
   0  -7   4   21.43    2.80
   0   7   4   18.31    2.84
   0   7  -5    0.01    1.11
   0  -7   5   -1.13    0.96
   0   7   6   74.75    5.42
   0  -7   6   83.19    5.74
   0   7  -6   65.86    6.83
   0   7   7   50.41    4.33
   0  -7   7   62.70    5.16
   0   7  -7   60.57    6.58
   0   7   8    1.94    0.91
   0  -7   8    1.21    0.93
   0   7  -8    3.88    2.01
   0  -7   9   41.32    4.52
   0   7  -9   41.59    5.67
   0   7   9   37.45    3.41
   0   7 -10   25.38    4.67
   0  -7  10   22.45    3.43
   0  -7  11   54.13    5.50
   0   7 -11   51.23    6.73
   0  -7  12    0.48    1.12
   0   7 -12   -1.19    2.03
   0   7 -13   30.48    5.82
   0  -7  13   24.12    3.94
   0   7 -14   10.72    3.74
   0  -7  14   22.90    4.05
   0   7 -15   -3.17    2.68
   0  -7  15    1.42    1.24
   0  -7  16   16.37    3.67
   0   7 -16   14.35    4.29
   0   7 -17   -1.66    2.34
   0  -7  17    1.73    1.57
   0   7 -18   49.86    8.37
   0  -7  18   62.78    7.45
   0   7 -19    0.71    2.46
   0  -7  19    2.67    1.83
   0  -7  20    0.46    1.56
   0   7 -20   -0.11    2.56
   0  -7  21    8.69    3.24
   0  -7  22    0.37    1.35
   0   8   0  112.47    9.11
   0   8   0   96.18    5.48
   0   8   1   73.70    4.98
   0   8  -1   86.63    4.68
   0   8  -1   94.14    8.32
   0  -8   1   93.44    5.50
   0   8  -2  134.75    5.61
   0  -8   2  139.43    6.88
   0   8  -2  136.44   10.05
   0   8   2  125.39    6.89
   0   8   3  202.93    9.17
   0  -8   3  210.69    8.65
   0   8  -3  193.19    6.59
   0   8  -4   15.99    4.02
   0  -8   4   12.94    2.45
   0   8  -5   31.90    5.21
   0  -8   5   34.69    3.75
   0  -8   6   -0.34    0.99
   0   8  -6    1.32    1.42
   0   8  -7   13.36    3.56
   0  -8   7   12.41    2.45
   0  -8   8   55.45    5.36
   0   8  -8   50.92    6.59
   0   8  -9   23.98    4.77
   0  -8   9   13.72    2.75
   0   8 -10   41.84    6.24
   0  -8  10   41.10    4.91
   0  -8  11   44.95    5.26
   0   8 -11   34.42    5.84
   0   8 -12    8.65    3.43
   0  -8  12    9.26    2.60
   0   8 -13    9.72    3.64
   0  -8  13    8.26    2.51
   0   8 -14    4.01    2.64
   0  -8  14   10.80    2.97
   0   8 -15   50.80    8.05
   0  -8  15   63.07    7.04
   0  -8  16    6.10    2.71
   0   8 -16    0.97    2.07
   0  -8  17   -1.55    1.63
   0   8 -17   -1.52    2.30
   0  -8  18    8.06    3.03
   0   8 -18    5.62    3.25
   0  -8  19    5.68    2.54
   0   8 -19    1.58    2.53
   0   9   0   -0.06    1.71
   0   9  -1    0.39    1.73
   0   9  -2   14.13    3.86
   0  -9   2    8.39    1.94
   0   9  -3   20.60    4.33
   0  -9   3   19.21    2.88
   0  -9   4   13.44    2.54
   0   9  -4   10.32    3.30
   0  -9   5    2.01    1.22
   0   9  -5    5.73    2.88
   0   9  -6   31.55    5.45
   0  -9   6   23.46    3.41
   0   9  -7    2.83    1.84
   0  -9   7    3.11    1.39
   0  -9   8   24.77    3.63
   0   9  -8   26.12    5.04
   0   9  -9    0.85    1.83
   0  -9   9    3.10    1.52
   0  -9  10   28.27    4.22
   0   9 -10   32.16    5.78
   0   9 -11    9.97    3.42
   0  -9  11   18.01    3.55
   0   9 -12   -2.44    2.34
   0  -9  12    2.28    1.66
   0  -9  13   21.39    4.03
   0   9 -13   18.78    4.98
   0   9 -14   -1.97    2.40
   0   9 -15   -1.50    2.30
   0   9 -16    4.58    2.97
   0   9 -17   17.38    5.29
   0   9 -18   10.98    4.46
   0  10   0    6.23    2.80
   0  10  -1   52.64    7.29
   0  10   1   34.49    6.06
   0  10  -2    1.04    1.78
   0  10  -3   -0.04    2.49
   0  10  -4    6.80    3.11
   0  10  -5   47.02    7.00
   0  10  -6   14.92    4.13
   0  10  -7   20.01    4.84
   0  10  -8    3.56    1.87
   0  10  -9    2.02    1.71
   0  10 -10   10.32    3.97
   0  10 -11   16.75    4.68
   0  10 -12   18.58    5.04
   0  10 -13    7.76    3.67
   0  10 -14   10.37    4.03
   0  10 -15    4.68    2.85
   0  10 -16   11.92    4.79
   0  11   0    3.36    2.77
   0  11   1   65.93    8.61
   0  11  -1   65.46    8.56
   0  11  -2   -1.13    2.63
   0  11   2   -1.22    2.64
   0  11  -3   37.01    6.58
   0  11  -4   75.57    9.31
   0  11  -5    5.40    2.66
   0  11  -6    8.52    3.66
   0  11  -7    0.10    1.79
   0  11  -8    4.11    2.86
   0  11  -9   11.39    4.19
   0  11 -10    1.02    1.99
   0  11 -11   10.87    4.36
   0  11 -12    8.07    3.49
   0  11 -13    0.71    2.81
   0  11 -14    4.17    3.30
   0  11 -15    8.47    3.21
   0  12   0   16.19    4.73
   0  12  -1   -0.60    2.34
   0  12   1    5.18    3.61
   0  12   2    4.52    2.89
   0  12  -2    3.46    2.82
   0  12   3    2.24    3.00
   0  12  -3    5.83    3.53
   0  12  -4    3.32    2.51
   0  12  -5    1.23    2.18
   0  12  -6   -3.10    2.72
   0  12  -7    4.17    2.99
   0  12  -8   12.31    4.38
   0  12  -9    3.02    2.70
   0  12 -10    1.37    2.24
   0  12 -11   34.38    7.17
   0  12 -12    1.59    2.77
   0  12 -13    4.51    3.29
   0  13   0    2.52    2.85
   0  13   1    1.93    2.06
   0  13  -1   -1.75    2.45
   0  13  -2   -2.77    2.56
   0  13   2    2.12    2.86
   0  13   3    2.96    3.05
   0  13  -3   -0.49    2.33
   0  13   4   10.31    4.29
   0  13  -4   14.19    5.00
   0  13   5   31.08    7.02
   0  13  -5   22.69    6.11
   0  13  -6    3.90    3.11
   0  13  -7    3.43    2.79
   0  13  -8    0.42    1.98
   0  13  -9    2.75    2.31
   0  13 -10   -0.10    2.27
   0  13 -11    1.67    3.06
   1   0   2  935.47   12.23
   1   0   2  909.29    9.61
  -1   0   2  888.48   10.38
  -1   0  -2  928.34   12.38
  -1   0  -2  922.45    9.42
  -1   0   3 1193.41   12.01
  -1   0  -3 1215.20   16.35
  -1   0   3 1171.86   12.27
   1   0  -3 1176.05   12.72
   1   0  -3 1210.99   12.29
   1   0   3 1195.79   16.14
  -1   0   4  145.50    4.34
   1   0  -4  146.80    4.62
   1   0   4  152.51    6.44
  -1   0  -4  148.65    6.43
  -1   0   4  146.60    5.16
   1   0  -4  144.17    5.20
   1   0  -5  304.45    6.95
  -1   0  -5  296.31   10.04
  -1   0   5  308.65    8.57
   1   0  -5  286.90    8.39
   1   0   5  300.83   10.01
  -1   0   5  293.63    6.48
   1   0  -6  219.16    6.20
   1   0  -6  214.50    8.11
   1   0   6  234.07    9.50
  -1   0   6  220.91    8.03
  -1   0  -6  226.40    9.60
  -1   0   7   31.61    3.35
   1   0  -7   32.31    2.53
  -1   0  -7   28.38    3.73
   1   0   7   37.70    4.08
   1   0  -7   35.22    3.67
  -1   0  -8  514.12   16.54
   1   0  -8  497.22   14.69
  -1   0   8  504.94   14.31
   1   0  -8  496.25   10.35
   1   0  -9 1361.60   25.91
  -1   0   9 1269.05   24.48
  -1   0  -9 1385.12   28.70
   1   0  -9 1299.86   17.75
  -1   0 -10    3.79    1.99
   1   0 -10    3.93    1.19
   1   0 -10    5.16    1.91
  -1   0 -11  224.84   13.01
   1   0 -11  223.35    7.98
   1   0 -12  330.64   10.09
   1   0 -12  353.46   15.62
  -1   0 -12  360.75   17.22
   1   0 -13  193.10   12.21
   1   0 -13  176.32    7.69
  -1   0 -13  204.73   13.55
   1   0 -14   44.52    4.02
   1   0 -14   44.21    6.25
  -1   0 -14   44.31    6.80
   1   0 -15   38.33    6.01
  -1   0 -15   39.64    6.61
   1   0 -16    1.67    2.03
  -1   0 -16   -0.86    1.76
   1   0 -17   50.79    7.59
  -1   0 -17   59.78    8.77
   1   0 -18  136.86   12.57
  -1   0 -18  127.23   12.95
  -1   0 -19    1.40    2.62
   1   0 -19    1.82    1.86
   1   0 -20   13.70    4.72
  -1   0 -20   19.06    5.76
   1   0 -21    1.24    2.32
  -1   0 -21    1.70    2.66
  -1   0 -22    9.05    4.63
  -1   0 -23   -0.02    2.20
  -1   0 -24   -0.39    2.85
   1   1 -23    0.51    1.90
  -1  -1 -23    5.22    3.59
   1   1 -22    4.45    3.06
  -1  -1 -22   -0.50    3.30
   1   1 -21    4.30    2.85
  -1  -1 -21    5.39    4.13
   1   1 -20    2.86    2.17
  -1  -1 -20    2.13    3.22
  -1  -1 -19   30.48    7.03
   1   1 -19   35.51    6.85
  -1  -1 -18  152.88   14.36
   1   1 -18  177.33   14.21
  -1  -1 -17   16.76    4.80
   1   1 -17   13.52    4.17
   1   1 -16   19.23    4.55
  -1  -1 -16   18.62    4.54
   1   1 -15   11.45    3.52
  -1  -1 -15    5.95    3.01
   1   1 -14   66.87    7.47
  -1  -1 -14   68.80    8.42
  -1  -1 -13   52.64    7.06
   1   1 -13   51.59    6.29
   1   1 -12   21.22    2.87
  -1  -1 -12   21.34    4.44
   1   1 -12   26.63    4.27
  -1  -1 -11  106.78    9.11
   1   1 -11  110.41    6.28
   1   1 -11  110.77    8.21
   1   1 -10   66.94    4.74
  -1  -1 -10   65.97    6.86
   1   1 -10   62.85    5.86
   1   1  -9   65.41    4.51
   1   1  -9   62.05    5.45
  -1  -1  -9   72.63    6.85
  -1  -1  -8   28.20    4.10
  -1   1   8   31.79    3.89
   1   1  -8   25.43    3.26
   1   1  -8   27.21    2.79
   1   1  -7  117.75    5.52
  -1   1   7  104.95    6.56
   1   1  -7  102.70    5.86
   1  -1   7  106.50    6.68
  -1  -1  -7  108.83    7.48
   1  -1   6  221.53    8.98
  -1   1   6  228.14    9.03
   1   1  -6  222.68    7.28
   1   1  -6  196.10    7.41
  -1  -1  -6  213.45    9.71
  -1   1   6  224.13    4.57
   1   1  -5 1644.74   18.89
   1  -1   5 1702.51   22.96
  -1   1   5 1645.88   22.33
   1   1  -5 1611.08   18.72
  -1   1   5 1647.24   12.12
  -1  -1  -5 1662.41   25.14
   1   1  -4 1496.97   15.39
  -1   1   4 1473.70   11.98
   1   1  -4 1524.10   17.31
  -1   1   4 1504.98   19.33
  -1  -1  -4 1475.67   21.75
   1  -1   4 1524.34   19.88
   1  -1   4 1523.12   16.00
   1  -1   3  251.94    6.09
   1   1  -3  249.43    5.14
   1  -1   3  258.28    7.41
  -1  -1  -3  247.49    8.03
   1   1  -3  253.81    6.77
   1  -1   2  948.69   11.44
   1   1  -2  983.61   12.73
  -1  -1  -2  949.11   13.84
   1  -1   2  995.78   13.10
  -1   1   2  976.91   12.98
  -1   1   1  472.29    8.34
   1   1  -1  485.73    8.68
   1  -1   1  475.04    8.23
  -1   1   1  492.80    7.53
  -1  -1  -1  478.07    8.26
   1  -1   1  482.38    8.08
   1   1  -1  501.56    7.66
  -1  -1  -1  474.42    8.10
  -1   1   0 1593.41   14.60
  -1  -1   0 1609.97   15.05
  -1  -1   0 1589.43   13.14
  -1   1   0 1532.98   13.53
  -1   1   0 1624.10   13.23
   1   1   0 1567.89   15.45
   1  -1   0 1574.72   13.75
   1  -1   0 1556.06   14.74
   1   1   1  490.84    5.25
  -1   1  -1  485.92    7.92
   1  -1  -1  460.00    7.37
  -1  -1   1  487.31    7.50
   1  -1  -1  470.93    8.38
  -1   1  -1  479.45    8.19
   1   1   1  479.33    8.42
  -1  -1   1  489.70    8.44
  -1  -1   2  994.53   12.44
  -1   1  -2  975.66   13.09
  -1   1  -2  966.52   11.05
   1   1   2  988.81   14.18
  -1  -1   3  248.12    6.51
  -1  -1   3  244.75    4.87
  -1   1  -3  250.43    7.49
   1   1   3  253.55    8.14
  -1   1  -3  247.92    5.87
  -1   1  -4 1504.92   20.31
   1   1   4 1548.85   22.00
  -1  -1   4 1509.97   14.83
  -1  -1   4 1496.61   16.80
  -1   1  -5 1694.09   23.59
   1   1   5 1703.95   25.16
  -1  -1   5 1655.35   18.14
  -1  -1   6  210.09    7.34
  -1   1  -6  211.94    9.08
   1   1   6  224.63    9.85
   1   1   7  108.34    7.25
  -1   1  -7  111.22    7.15
  -1  -1   7  104.60    5.70
   1  -1  -8   27.44    2.11
   1  -1  -8   26.86    3.61
  -1   1  -8   23.47    3.56
  -1  -1   8   35.77    3.63
  -1  -1   9   63.00    5.19
   1  -1  -9   51.31    5.25
  -1   1  -9   71.08    6.47
   1  -1  -9   66.04    3.38
   1  -1 -10   71.96    6.59
   1  -1 -10   62.58    3.47
  -1   1 -10   64.47    6.54
   1  -1 -11  104.43    4.69
  -1   1 -11  110.85    9.01
   1  -1 -11  109.92    8.61
   1  -1 -12   26.41    4.48
   1  -1 -12   26.64    2.50
  -1   1 -12   20.67    4.19
  -1   1 -13   42.26    6.23
   1  -1 -13   46.03    3.42
   1  -1 -13   43.00    5.94
   1  -1 -14   59.32    4.04
  -1   1 -14   51.87    7.17
   1  -1 -14   65.33    7.62
  -1   1 -15   10.69    3.50
   1  -1 -15   11.74    3.64
   1  -1 -16   16.85    4.33
  -1   1 -16   12.15    3.84
  -1   1 -17   19.76    5.19
   1  -1 -17   12.13    3.90
  -1   1 -18  166.73   14.80
  -1   1 -19   48.81    8.32
  -1   1 -20    6.96    3.50
  -1   1 -21    7.60    4.04
  -1   1 -22   -0.68    2.62
  -1   1 -23   -3.06    2.97
  -1   1 -24    1.74    3.22
   1  -2  23   -2.62    2.47
   1   2 -23    3.16    2.90
   1   2 -22   11.35    4.72
   1  -2  22    6.17    2.96
   1   2 -21   33.97    7.13
   1  -2  21   53.43    7.29
   1   2 -20   39.94    7.41
  -1  -2 -19   56.72    9.24
   1   2 -19   66.78    9.15
  -1  -2 -18   26.31    6.12
   1   2 -18   19.03    4.91
  -1  -2 -17    4.55    3.39
   1   2 -17    9.46    3.24
  -1  -2 -16  236.10   16.87
   1   2 -16  238.31   15.16
  -1  -2 -15   20.18    4.90
   1   2 -15    9.17    3.55
  -1  -2 -14    6.98    3.23
   1   2 -14    9.39    3.04
   1   2 -13    4.37    2.16
  -1  -2 -13    1.81    1.80
  -1  -2 -12   24.49    4.74
   1   2 -12   24.12    4.21
  -1  -2 -11  301.10   15.53
   1   2 -11  312.69   13.51
  -1  -2 -10   72.24    7.32
   1   2 -10   64.24    5.81
   1   2  -9  143.14    8.15
  -1  -2  -9  150.57   10.17
   1   2  -8   54.66    4.71
   1   2  -8   50.78    4.30
  -1  -2  -8   53.19    5.80
   1   2  -7  267.78    9.42
  -1  -2  -7  258.46   11.88
  -1   2   7  250.39   10.98
   1  -2   7  256.87   10.34
   1   2  -7  251.48    9.25
   1  -2   7  260.41    8.60
  -1   2   6  196.69    9.16
   1  -2   6  208.87    8.79
   1  -2   6  204.14    7.13
   1   2  -6  198.39    7.79
  -1  -2  -6  207.59   10.07
   1   2  -6  196.41    7.43
   1  -2   5  289.30    9.79
  -1  -2  -5  259.78    6.16
  -1  -2  -5  273.88   10.83
   1  -2   5  273.98    7.84
   1   2  -5  268.17    7.87
   1   2  -5  282.11    8.94
   1  -2   4  540.47   10.43
   1   2  -4  509.07    9.66
   1   2  -4  537.32   11.86
   1  -2   4  499.37   12.08
  -1  -2  -4  504.71    8.51
  -1  -2  -3 9802.13   37.87
  -1   2   3 9810.73   49.19
   1  -2   3 9822.28   50.43
   1   2  -2 7011.95   39.46
   1  -2   2 7102.20   40.64
  -1   2   2 7060.67   39.15
  -1  -2  -2 7011.38   32.95
   1   2  -1 1624.80   13.80
  -1  -2  -1 1657.61   16.58
   1  -2   1 1704.28   18.80
  -1   2   1 1680.14   17.82
   1  -2   1 1696.02   17.48
   1   2  -1 1665.34   18.57
  -1   2   0  137.35    3.84
   1  -2   0  129.55    4.90
  -1  -2   0  138.24    4.99
  -1  -2   0  137.34    3.82
  -1   2   0  130.84    5.12
   1   2   0  129.23    5.01
  -1   2   0  142.35    5.01
  -1  -2   1 1631.58   18.00
   1  -2  -1 1612.09   17.73
  -1   2  -1 1638.17   16.77
  -1   2  -1 1630.29   18.75
   1  -2  -1 1644.90   13.95
   1   2   1 1642.78   17.30
  -1   2  -2 7093.01   40.40
   1  -2  -2 7089.12   38.57
   1   2   2 7068.97   35.43
  -1  -2   2 7024.51   38.93
   1   2   3 9999.00   56.47
  -1  -2   3 9807.27   38.22
  -1   2  -3 9843.38   50.67
   1   2   4  535.88   14.16
  -1  -2   4  516.43    9.58
  -1   2  -4  518.98   12.48
  -1   2  -4  522.52    9.65
  -1  -2   5  275.48    7.62
   1   2   5  264.79   10.84
  -1   2  -5  293.70   10.11
  -1   2  -6  196.87    8.92
  -1  -2   6  200.14    7.09
   1   2   6  191.69    9.80
  -1  -2   7  255.80    8.71
  -1   2  -7  251.19   10.72
  -1  -2   8   57.20    4.48
  -1   2  -8   59.11    5.57
  -1   2  -9  155.86    9.53
  -1  -2   9  163.86    8.11
  -1   2 -10   80.06    7.31
  -1   2 -11  321.23   15.25
  -1   2 -12   22.19    4.32
  -1   2 -13    1.45    1.55
  -1   2 -14   10.55    3.47
  -1   2 -15    8.86    3.74
  -1   2 -16  232.25   16.09
  -1   2 -17   11.86    4.17
  -1   2 -18   18.01    5.24
  -1   2 -19   68.72    9.93
  -1   2 -20   51.28    8.92
  -1   2 -21   43.88    8.72
  -1   2 -22    3.05    3.01
  -1   2 -23    0.94    2.84
  -1   2 -24   10.40    4.84
   1  -3  23    5.76    3.04
   1  -3  22    2.91    2.13
   1   3 -22    2.67    2.72
   1  -3  21    3.23    2.26
   1   3 -21    7.76    3.85
   1  -3  20   34.70    5.78
   1   3 -20   17.54    4.97
   1   3 -19   14.08    4.37
   1  -3  19   11.09    3.30
   1  -3  18   16.84    3.96
   1   3 -18   11.28    3.74
   1  -3  17   63.99    6.92
   1   3 -17   46.24    7.03
   1   3 -16  108.03   10.38
   1  -3  16  113.46    8.82
   1   3 -15   35.04    5.70
   1  -3  15   43.19    5.33
   1   3 -14   40.23    5.71
   1  -3  14   42.54    5.09
   1  -3  13  306.21   12.79
   1   3 -13  292.02   14.56
   1  -3  12   37.34    4.37
   1   3 -12   29.15    4.48
   1  -3  11   40.11    4.30
   1   3 -11   41.22    5.02
   1   3 -10   21.83    3.52
   1  -3  10   23.92    3.14
   1   3  -9  135.76    8.05
   1  -3   9  132.16    6.99
  -1  -3  -9  131.47    3.47
   1   3  -8  384.88   12.70
   1  -3   8  403.72   11.63
  -1  -3  -8  393.91    6.49
   1  -3   7  102.65    5.60
   1   3  -7  105.07    6.24
  -1  -3  -7  104.92    3.61
   1   3  -6  485.28   12.27
   1  -3   6  507.47   14.51
  -1  -3  -6  501.19    8.31
   1  -3   6  496.88   11.91
   1  -3   5 1578.06   20.33
   1  -3   5 1605.60   24.63
  -1  -3  -5 1605.13   15.53
   1   3  -5 1549.73   20.58
   1   3  -5 1547.58   23.74
  -1   3   4  823.83   16.32
   1   3  -4  863.98   16.93
   1   3  -4  808.52   14.13
  -1  -3  -4  825.52   11.82
   1  -3   4  812.23   16.87
   1  -3   4  817.93   14.36
   1   3  -3  300.75    9.73
  -1  -3  -3  305.45    7.51
   1   3  -3  304.88    8.40
  -1   3   3  300.32    9.34
   1  -3   3  305.07    8.54
   1  -3   3  324.00   10.21
   1  -3   2 1329.42   19.85
   1   3  -2 1296.42   19.41
  -1  -3  -2 1298.34   16.17
   1   3  -2 1327.41   13.76
   1   3  -2 1271.01   16.61
  -1   3   2 1314.73   18.45
   1  -3   2 1298.99   17.48
  -1   3   1 3111.92   27.22
   1   3  -1 3129.64   29.18
  -1  -3  -1 3073.56   26.31
   1  -3   1 3119.36   26.65
   1   3  -1 3087.93   18.90
  -1  -3   0 2236.19   14.88
  -1  -3   0 2190.08   23.04
   1  -3   0 2209.96   22.66
   1   3   0 2178.23   23.57
  -1   3   0 2189.16   24.85
  -1   3   0 2249.47   14.99
  -1   3   0 2227.91   22.06
  -1   3  -1 3099.95   30.01
  -1   3  -1 3124.58   25.62
   1  -3  -1 3123.83   27.39
   1   3   1 3111.25   27.22
   1  -3  -1 3134.59   18.90
  -1   3  -2 1278.68   19.93
  -1  -3   2 1301.75    8.84
   1  -3  -2 1299.54   18.17
  -1   3  -2 1290.21   16.08
   1  -3  -2 1344.33   13.84
   1   3   2 1292.26   17.10
   1   3   3  297.18    8.05
  -1   3  -3  309.57    7.82
  -1   3  -3  300.01   10.02
   1   3   4  828.80   19.44
  -1   3  -4  806.31   16.88
  -1  -3   4  817.66   13.97
   1   3   4  790.30   13.06
  -1   3  -4  832.48   12.78
  -1   3  -5 1594.96   24.76
  -1  -3   5 1540.93   20.44
   1   3   5 1557.78   27.82
  -1   3  -6  512.30   14.96
  -1  -3   6  499.10   12.21
  -1   3  -7   96.25    6.91
  -1  -3   7  113.47    6.14
  -1  -3   8  377.65   11.90
  -1   3  -8  414.55   14.99
  -1   3  -9  130.91    8.98
  -1  -3   9  132.13    7.41
  -1   3 -10   21.58    3.95
  -1   3 -11   35.62    5.26
  -1   3 -12   33.09    5.35
  -1   3 -13  304.01   16.30
  -1   3 -14   42.20    6.42
  -1   3 -15   45.06    6.85
  -1   3 -16  109.59   11.24
  -1   3 -17   56.91    8.60
  -1   3 -18    8.17    3.80
  -1   3 -19   16.16    4.89
  -1   3 -20   24.67    6.43
  -1   3 -21    4.49    2.60
  -1   3 -22   13.00    5.24
  -1   3 -23    9.87    4.41
  -1   3 -24   10.93    4.92
   1  -4  23   37.65    6.87
   1  -4  22    5.53    2.81
   1   4 -21    4.49    2.94
   1  -4  21    1.12    2.17
   1   4 -20    5.74    3.00
   1  -4  20   11.85    3.57
   1  -4  19    0.36    1.68
   1   4 -19   -1.24    2.13
   1   4 -18    3.99    2.65
   1  -4  18    5.60    2.66
   1   4 -17   28.50    5.81
   1  -4  17   29.94    4.89
   1  -4  16   17.25    3.70
   1   4 -16   17.78    4.55
   1   4 -15   20.72    4.36
   1  -4  15   21.57    3.84
   1  -4  14   23.28    3.90
   1   4 -14   15.49    3.73
   1   4 -13   35.40    5.31
   1  -4  13   38.94    4.75
   1   4 -12    0.20    1.38
   1  -4  12    4.22    1.63
   1  -4  11   50.96    4.98
   1   4 -11   49.89    5.75
   1   4 -10  152.99    9.32
   1  -4  10  142.16    7.87
   1   4  -9  111.13    7.53
   1  -4   9  121.21    6.96
   1   4  -8   57.61    5.20
   1  -4   8   67.23    5.07
  -1   4   7    2.52    0.55
   1   4  -7    1.79    1.10
   1  -4   7    2.17    0.95
   1  -4   6  104.98    5.88
   1   4  -6  111.84    6.47
   1   4  -5  125.64    6.56
   1  -4   5  118.94    6.12
  -1   4   5  129.74    7.25
   1   4  -4   92.54    5.55
  -1   4   4  107.00    6.27
   1  -4   4   91.37    5.22
   1  -4   3  410.27   10.90
   1   4  -3  431.53   11.57
  -1   4   3  419.36   11.82
   1  -4   3  438.66   13.17
   1  -4   2  372.45   10.17
  -1   4   2  337.91   10.05
   1   4  -2  350.45    7.03
   1   4  -2  348.31   11.30
   1   4  -2  348.87   10.20
   1   4  -1   79.10    2.93
  -1  -4  -1   79.42    2.97
  -1   4   1   81.42    4.80
   1  -4   1   79.55    4.69
   1   4  -1   76.08    5.09
   1  -4   0  482.01   11.46
  -1   4   0  477.04    6.54
  -1  -4   0  472.23    6.52
  -1   4   0  447.59   10.81
   1   4   0  465.15   12.29
  -1   4  -1   68.43    4.16
   1   4   1   85.09    3.05
   1   4   1   78.34    4.93
   1  -4  -1   80.51    3.02
   1  -4  -1   80.69    4.82
  -1   4  -1   78.23    2.96
  -1   4  -1   72.25    5.28
   1  -4  -2  346.53    7.07
  -1   4  -2  346.35   11.65
  -1  -4   2  351.70    5.72
   1   4   2  352.02    7.44
   1   4   2  360.76   10.29
   1  -4  -2  342.76   10.14
  -1   4  -2  355.02    9.13
  -1   4  -3  450.49   13.46
  -1  -4   3  440.11    7.09
   1   4   3  430.33   10.89
  -1   4  -3  433.78    9.96
   1   4   4   95.27    5.04
  -1  -4   4   97.88    3.71
  -1   4  -4   98.01    4.70
  -1   4  -4  100.65    6.63
  -1   4  -5  127.40    7.57
  -1   4  -5  118.53    5.39
  -1  -4   5  118.85    6.32
   1   4   5  127.61    5.76
  -1  -4   5  117.41    4.47
  -1  -4   6   99.51    6.03
  -1   4  -6  109.43    7.34
  -1  -4   7    1.75    1.00
  -1   4  -7    3.05    1.55
  -1   4  -8   68.90    6.38
  -1   4  -9  114.47    8.67
  -1   4 -10  148.70   10.18
  -1   4 -11   39.41    5.62
  -1   4 -12    5.97    2.80
  -1   4 -13   33.23    5.67
  -1   4 -14   14.66    3.94
  -1   4 -15   16.62    4.46
  -1   4 -16   18.23    4.67
  -1   4 -17   17.60    4.98
  -1   4 -18    7.32    3.67
  -1   4 -19    0.26    2.55
  -1   4 -20    1.56    2.34
  -1   4 -21   10.90    4.62
  -1   4 -22   -0.32    1.93
  -1   4 -23   37.44    8.63
  -1   4 -24   14.45    5.66
   1  -5  22   11.29    3.77
   1  -5  21    0.78    1.79
   1   5 -20   10.23    4.23
   1  -5  20    7.83    3.29
   1  -5  19    6.72    2.84
   1   5 -19    7.00    3.49
   1  -5  18   19.63    4.18
   1   5 -18   27.20    5.76
   1  -5  17   12.96    3.30
   1   5 -17   10.39    3.83
   1   5 -16   23.77    5.03
   1  -5  16   22.26    4.23
   1   5 -15   16.88    4.26
   1  -5  15   15.64    3.58
   1   5 -14   38.18    5.86
   1  -5  14   43.98    5.42
   1   5 -13  164.67   11.45
   1  -5  13  142.50    9.28
   1  -5  12   45.54    5.10
   1   5 -12   33.49    5.09
   1  -5  11   88.16    6.82
   1   5 -11   79.02    7.31
   1   5 -10   30.56    4.49
   1  -5  10   28.52    3.84
   1   5  -9   41.76    4.84
   1  -5   9   50.74    4.82
  -1   5   8    4.93    0.85
   1  -5   8    3.83    1.46
   1   5  -8    6.50    2.00
   1   5  -7   14.41    2.68
  -1   5   7   21.85    2.01
   1  -5   7   19.39    2.88
   1  -5   6   62.22    4.88
   1   5  -6   61.02    5.29
   1   5  -5  552.17   15.25
   1  -5   5  563.17   14.41
   1   5  -4  664.30   16.46
   1  -5   4  673.45   15.52
  -1   5   4  684.49   16.85
   1   5  -3   28.86    2.31
   1  -5   3   25.51    3.03
   1   5  -3   27.26    3.36
  -1   5   3   25.23    3.17
   1   5  -2  471.84    7.83
  -1   5   2  488.43   13.17
   1   5  -2  499.97   13.96
   1  -5   2  485.60   12.62
   1   5  -1  125.68    2.86
  -1   5   1  122.26    6.28
  -1  -5  -1  118.84    3.24
   1  -5   1  125.95    6.41
  -1   5   0  198.00    9.52
   1  -5   0  187.09    7.76
  -1   5   0  178.88    7.37
   1   5   0  184.04    4.18
   1   5   1  126.18    4.21
  -1  -5   1  125.91    3.50
  -1   5  -1  122.66    5.91
  -1   5  -1  135.84    7.92
  -1   5  -1  123.30    3.28
   1   5   1  126.23    6.92
   1  -5  -1  124.51    6.43
   1   5   2  475.24    9.45
   1  -5  -2  504.08   13.13
  -1  -5   2  490.91    7.65
  -1   5  -2  479.33   11.36
  -1   5  -2  527.88   15.81
   1   5   2  508.90   13.57
   1  -5  -2  485.02    7.95
  -1   5  -3   29.06    3.90
   1   5   3   27.74    2.58
   1  -5  -3   28.46    2.29
   1   5   3   29.31    3.22
  -1   5  -3   28.51    2.75
  -1  -5   3   29.02    2.13
   1   5   4  637.91   14.61
  -1   5  -4  656.10   12.88
  -1  -5   4  657.05   10.72
  -1   5  -4  685.08   18.66
  -1   5  -5  549.85   17.04
   1   5   5  558.94   13.34
  -1  -5   5  542.78   10.47
  -1   5  -5  561.91   12.09
  -1   5  -6   58.94    5.79
  -1  -5   6   61.91    3.79
   1   5   6   59.47    4.30
  -1   5  -7   13.98    3.07
  -1  -5   7   21.37    2.37
  -1   5  -8    5.29    2.04
  -1  -5   8    8.09    1.68
  -1  -5   9   43.07    3.80
  -1   5  -9   46.42    5.78
  -1  -5  10   25.52    3.09
  -1   5 -10   28.04    4.74
  -1   5 -11   90.66    8.75
  -1  -5  11   91.50    6.13
  -1   5 -12   40.34    6.12
  -1   5 -13  147.39   11.95
  -1   5 -14   40.78    6.60
  -1   5 -15   19.53    4.99
  -1   5 -16   29.12    6.20
  -1   5 -17   12.30    4.48
  -1  -5  18   29.14    4.76
  -1   5 -18   22.91    5.85
  -1  -5  19   12.63    3.37
  -1   5 -19   12.70    4.78
  -1  -5  20    6.02    2.76
  -1   5 -20    7.18    4.20
  -1  -5  21   -0.51    1.61
  -1   5 -21   -3.43    3.33
  -1  -5  22   12.73    3.61
  -1   5 -22    9.87    4.77
  -1  -5  23   -0.38    1.44
  -1   5 -23   -1.87    3.10
   1  -6  22   -4.72    2.74
   1  -6  21    2.70    2.22
   1  -6  20   19.57    4.72
   1  -6  19    0.87    1.57
   1   6 -19    0.76    1.96
   1   6 -18   48.79    7.83
   1  -6  18   53.48    7.11
   1  -6  17   46.92    6.32
   1   6 -17   40.53    6.87
   1   6 -16    1.36    1.83
   1  -6  16    0.54    1.53
   1  -6  15    3.19    1.66
   1   6 -15    2.10    2.15
   1  -6  14   68.22    6.97
   1   6 -14   61.85    7.62
   1  -6  13   91.75    7.75
   1   6 -13   98.54    9.19
   1   6 -12    6.94    2.56
   1  -6  12    8.53    2.45
   1  -6  11   75.02    6.59
   1   6 -11   76.90    7.49
   1  -6  10    9.20    2.57
   1   6 -10    6.59    2.40
  -1   6   9    7.36    1.13
   1   6  -9    9.08    2.66
   1  -6   9    8.16    2.22
   1   6  -8    7.07    2.18
   1  -6   8    5.75    1.84
  -1   6   8    6.71    1.29
   1   6  -7    9.90    2.60
  -1   6   7    6.97    1.37
   1  -6   7    7.52    2.07
   1   6  -6   41.73    4.77
   1  -6   6   47.86    4.61
   1  -6   5  111.36    6.89
   1   6  -5  111.30    7.59
   1   6  -4   15.62    1.89
   1  -6   4   11.35    2.22
   1   6  -4   14.77    2.78
   1   6  -3   28.07    2.11
   1  -6   3   30.11    3.46
  -1   6   3   27.13    3.48
   1   6  -3   24.51    3.52
   1   6  -2  160.83    8.79
  -1  -6  -2  141.64    3.79
  -1   6   2  139.08    7.40
   1  -6   2  142.43    7.32
   1  -6   1   85.36    5.59
  -1   6   1   81.41    5.47
   1   6  -1   88.72    2.78
   1  -6   0  964.64   18.81
   1   6   0  951.93   10.65
  -1   6   0  993.01   23.31
   1   6   1   83.70    3.78
  -1   6  -1   88.09    7.03
   1  -6  -1   89.46    5.81
  -1   6  -1   85.84    5.25
   1  -6  -2  141.82    7.44
  -1  -6   2  145.30    4.58
   1   6   2  143.48    5.57
  -1   6  -2  148.24    6.67
  -1   6  -2  147.48    3.84
  -1   6  -2  160.58    9.60
  -1   6  -3   25.36    3.95
   1  -6  -3   28.16    2.13
  -1   6  -3   27.68    2.84
  -1  -6   3   29.53    2.33
   1   6   3   24.72    2.61
  -1  -6   4   11.42    1.62
   1   6   4   19.01    2.51
  -1   6  -4   14.72    2.08
   1  -6  -4   17.27    1.96
   1   6   4   13.34    2.42
  -1   6  -4   12.94    3.01
  -1   6  -5  106.86    5.52
   1   6   5  107.08    6.31
  -1   6  -5  103.56    8.07
  -1  -6   5  110.18    5.11
   1   6   5  109.85    6.57
   1   6   6   46.59    4.24
  -1   6  -6   44.98    5.46
  -1  -6   6   46.89    3.57
  -1   6  -7    9.70    2.69
  -1  -6   7    9.48    1.68
   1   6   7    6.26    1.58
  -1  -6   8    6.49    1.51
  -1   6  -8    5.87    2.08
  -1  -6   9   10.11    1.96
  -1   6  -9    7.13    2.65
  -1   6 -10    7.92    2.80
  -1  -6  10    8.80    1.94
  -1   6 -11   85.56    8.71
  -1  -6  11   83.59    5.97
  -1  -6  12    5.23    1.90
  -1   6 -12    7.70    3.20
  -1   6 -13   82.66    9.25
  -1  -6  13   87.67    6.70
  -1   6 -14   67.72    8.68
  -1  -6  14   63.43    5.96
  -1  -6  15    4.46    1.99
  -1   6 -15   -0.49    2.68
  -1  -6  16    0.92    1.54
  -1   6 -16   -0.37    2.03
  -1   6 -17   42.65    7.68
  -1  -6  17   45.93    5.75
  -1  -6  18   61.98    6.94
  -1   6 -18   50.28    8.61
  -1  -6  19   -3.38    2.14
  -1   6 -19    3.50    2.67
  -1   6 -20   22.93    5.96
  -1  -6  20   20.44    4.51
  -1  -6  21    1.47    1.64
  -1   6 -21    0.03    2.33
  -1   6 -22    2.04    2.28
  -1  -6  22    1.02    1.59
  -1   6 -23  -10.16    4.92
  -1  -6  23    1.21    1.70
   1  -7  22    3.80    2.89
   1  -7  21   -3.56    2.45
   1  -7  20    6.32    3.11
   1  -7  19   -0.82    1.77
   1  -7  18    1.27    1.98
   1   7 -18   -1.92    2.13
   1   7 -17    2.74    2.63
   1  -7  17    1.64    1.72
   1  -7  16   14.23    3.40
   1   7 -16    2.74    2.38
   1   7 -15    9.30    3.17
   1  -7  15   18.70    4.04
   1   7 -14   10.86    3.51
   1  -7  14   17.36    3.88
   1   7 -13    2.87    2.32
   1  -7  13    6.82    2.54
   1   7 -12   96.41    9.10
   1  -7  12  107.98    8.58
   1   7 -11   75.35    7.83
   1  -7  11   72.66    6.90
   1   7 -10   52.85    6.37
   1  -7  10   55.81    5.87
  -1   7   9   24.42    2.51
   1   7  -9   33.60    5.01
   1  -7   9   27.33    4.05
   1  -7   8   84.49    6.81
  -1   7   8   88.03    5.14
   1   7  -8   78.40    7.31
   1   7  -7   26.03    4.22
   1  -7   7   20.19    3.24
  -1   7   7   18.25    2.52
   1  -7   6    6.52    1.96
  -1   7   6    4.74    1.55
   1   7  -6    7.46    2.30
   1  -7   5    6.87    1.94
   1   7  -5    3.84    1.98
   1   7  -5    6.61    1.41
   1   7  -4   27.26    2.25
   1  -7   4   24.66    3.36
   1   7  -4   31.01    4.42
  -1  -7  -3   28.66    1.84
   1  -7   3   25.82    3.46
   1   7  -3   22.01    3.65
  -1   7   2   16.32    2.71
   1   7  -2   20.73    3.61
   1  -7   2   16.34    2.70
   1   7  -1   88.61    3.00
   1  -7   1   86.53    6.01
  -1   7   1   74.86    5.51
   1   7   0    0.19    0.40
  -1   7   0    1.35    1.90
  -1   7   0   -2.60    1.21
   1  -7   0    0.13    0.74
   1  -7  -1   85.74    6.00
   1   7   1   91.64    4.18
  -1   7  -1   89.50    5.63
  -1   7  -1   88.69    7.70
  -1  -7   2   18.53    1.79
   1   7   2   19.49    2.22
  -1   7  -2   18.37    2.50
  -1   7  -2   17.89    3.70
  -1   7  -3   28.31    1.81
   1   7   3   28.72    2.93
  -1  -7   3   26.82    2.31
  -1   7  -3   24.53    2.83
  -1   7  -3   28.38    4.55
   1  -7  -4   29.48    2.37
  -1   7  -4   32.74    4.88
  -1  -7   4   29.99    2.63
   1   7   4   29.09    3.26
  -1   7  -5    2.66    1.59
  -1  -7   5    4.27    1.17
   1  -7  -5    4.56    1.11
   1   7   5    5.55    1.46
  -1  -7   6    6.93    1.59
  -1   7  -6    9.37    2.92
  -1   7  -7   25.12    4.48
   1   7   7   26.44    3.49
  -1  -7   7   28.01    3.13
  -1   7  -8  103.25    9.09
   1   7   8   83.17    5.99
  -1  -7   8   91.46    5.83
  -1   7  -9   26.57    4.90
  -1  -7   9   24.55    3.21
  -1  -7  10   51.51    4.75
  -1   7 -10   58.96    7.32
  -1   7 -11   85.49    9.06
  -1  -7  11   77.13    6.03
  -1  -7  12  102.42    7.22
  -1   7 -12  105.38   10.40
  -1   7 -13    3.15    2.53
  -1  -7  13    4.69    1.77
  -1  -7  14   15.77    3.27
  -1   7 -14   12.40    3.80
  -1   7 -15    6.96    2.98
  -1  -7  15    9.63    2.65
  -1   7 -16   12.37    4.41
  -1  -7  16   13.76    3.16
  -1  -7  17    3.63    1.90
  -1   7 -17    5.33    3.75
  -1  -7  18    0.18    1.23
  -1   7 -18    6.92    3.70
  -1  -7  19    0.17    1.14
  -1   7 -19    3.18    3.18
  -1  -7  20    7.89    2.91
  -1   7 -20   17.65    5.56
  -1   7 -21   -2.83    3.20
  -1  -7  21    2.03    1.98
  -1  -7  22    7.71    3.05
  -1   7 -22    5.62    4.04
   1  -8  21    9.53    3.78
   1  -8  20    5.16    2.89
   1  -8  19    3.93    2.29
   1  -8  18   -1.20    1.68
   1  -8  17    9.04    3.18
   1   8 -17    6.50    3.22
   1  -8  16    5.85    2.50
   1   8 -16    2.56    2.38
   1  -8  15   23.19    4.50
   1   8 -15   18.96    4.38
   1   8 -14    5.29    2.75
   1  -8  14    6.00    2.45
   1  -8  13   17.41    3.90
   1   8 -13   19.69    4.60
   1   8 -12   20.41    4.64
   1  -8  12   15.02    3.43
   1  -8  11   -0.83    1.43
   1   8 -11    1.14    1.56
   1   8 -10   53.62    6.87
   1  -8  10   42.75    5.39
   1   8  -9   60.23    6.93
   1  -8   9   60.05    6.17
   1   8  -8   57.84    6.66
   1  -8   8   47.23    5.35
   1   8  -7   19.58    3.96
   1  -8   7   18.33    3.30
   1  -8   6   28.96    3.98
   1   8  -6   29.15    4.62
   1   8  -6   28.53    2.85
   1   8  -5   44.92    3.03
   1   8  -5   44.96    5.76
   1  -8   5   40.24    4.53
   1  -8   4  254.88   11.21
   1   8  -4  261.84   13.55
  -1  -8  -4  242.71    5.43
   1   8  -3    7.65    2.62
   1  -8   3    5.07    1.77
   1   8  -2   16.93    3.44
   1  -8   2   21.95    3.29
   1   8  -1   19.65    1.51
   1   8  -1   20.54    3.91
  -1   8   1   23.67    4.41
   1  -8   1   18.47    3.02
   1   8   0   -0.87    0.51
   1  -8   0   -1.93    1.24
  -1   8   0   -0.67    1.95
   1   8   1   19.55    2.02
   1  -8  -1   18.91    3.02
  -1   8  -1   22.08    4.17
  -1   8  -2   20.34    4.07
   1   8   2   19.64    2.28
  -1  -8   3    4.29    1.07
  -1   8  -3    4.28    2.17
   1   8   3    2.85    1.14
  -1   8  -4  261.50   14.48
  -1  -8   4  239.64    7.57
   1   8   4  239.41    9.35
  -1   8  -4  238.63    5.30
   1   8   5   46.71    4.51
   1  -8  -5   44.61    3.08
  -1   8  -5   51.91    6.54
  -1  -8   5   43.65    3.57
  -1   8  -6   29.24    5.01
   1  -8  -6   29.60    2.94
  -1  -8   6   28.58    3.07
  -1   8  -7   12.53    3.58
  -1  -8   7   21.31    2.88
  -1  -8   8   53.02    4.63
  -1   8  -8   53.51    6.91
  -1  -8   9   52.76    4.83
  -1   8  -9   55.26    7.32
  -1  -8  10   51.35    4.97
  -1   8 -10   49.48    7.05
  -1  -8  11    0.62    0.99
  -1   8 -11    1.38    2.00
  -1  -8  12   18.71    3.30
  -1   8 -12   22.13    5.23
  -1  -8  13   16.43    3.24
  -1   8 -13   18.98    5.00
  -1  -8  14    6.00    2.14
  -1   8 -14    1.43    1.87
  -1   8 -15   17.95    5.10
  -1  -8  15   14.90    3.35
  -1  -8  16    5.37    2.15
  -1   8 -16   -2.33    2.69
  -1   8 -17    2.62    2.69
  -1  -8  17    2.87    1.93
  -1   8 -18   -4.98    3.48
  -1   8 -19   13.58    5.06
  -1   8 -20    1.50    2.73
  -1   8 -21    6.49    4.22
   1  -9  16   16.79    4.18
   1  -9  15    4.76    2.53
   1   9 -15    2.20    2.20
   1  -9  14   -0.53    1.36
   1   9 -14   -1.78    2.02
   1   9 -13    4.20    2.60
   1  -9  13    3.14    1.94
   1   9 -12   34.84    6.08
   1  -9  12   30.22    5.06
   1   9 -11   11.53    3.62
   1  -9  11   14.61    3.57
   1  -9  10   58.13    6.46
   1   9 -10   49.79    6.95
   1  -9   9   37.83    5.18
   1   9  -9   36.05    5.77
   1   9  -8   40.29    6.07
   1  -9   8   39.42    5.16
   1  -9   7   45.27    5.26
   1   9  -7   46.44    6.37
   1   9  -6    7.44    2.63
   1  -9   6   10.83    2.65
   1  -9   5   61.55    5.90
   1   9  -5   59.05    7.05
   1  -9   4   34.65    4.33
   1   9  -4   37.71    5.63
   1   9  -3    5.57    2.51
   1  -9   3    3.71    1.57
   1  -9   2   27.13    3.82
   1   9  -2   24.27    4.68
   1  -9   1   82.82    6.39
  -1   9   1   95.99    9.29
   1   9  -1   88.62    8.53
  -1   9   0   19.48    4.46
   1  -9   0   19.72    3.24
  -1   9  -1   85.08    8.85
  -1   9  -2   29.92    5.42
  -1   9  -3    8.65    3.41
  -1  -9   4   25.90    2.48
  -1   9  -4   33.12    5.68
  -1  -9   5   55.13    3.95
  -1   9  -5   67.06    7.93
  -1  -9   6    7.70    1.71
  -1   9  -6    8.31    3.17
  -1  -9   7   50.24    4.40
  -1   9  -7   54.97    7.45
  -1   9  -8   40.99    6.60
  -1   9  -9   45.66    7.01
  -1   9 -10   67.97    8.64
  -1   9 -11   11.48    3.83
  -1   9 -12   45.68    7.43
  -1   9 -13    5.17    3.19
  -1   9 -14    0.11    2.23
  -1   9 -15   -0.01    2.41
  -1   9 -16   14.28    5.09
  -1   9 -17   -4.25    3.35
  -1   9 -18   -5.79    3.60
  -1   9 -19   14.78    5.42
  -1   9 -20   -0.14    2.74
   1  10 -14    0.20    1.75
   1  10 -13   10.88    3.83
   1  10 -12    8.60    3.37
   1  10 -11    6.29    3.07
   1  10 -10   20.16    4.51
   1  10  -9   11.96    3.74
   1 -10   8   24.18    4.06
   1  10  -8   22.68    4.98
   1 -10   7   12.42    3.15
   1  10  -7    5.31    2.47
   1  10  -6    5.01    2.94
   1 -10   6   11.95    2.80
   1  10  -5   30.81    5.66
   1 -10   5   30.72    4.28
   1  10  -4    4.85    2.53
   1 -10   4    4.69    1.91
   1 -10   3    3.15    1.68
   1  10  -3    3.84    2.42
  -1  10   2   17.53    4.72
   1 -10   2   22.21    3.54
   1  10  -2   22.65    4.90
   1  10  -1   32.16    5.65
   1 -10   1   30.02    4.00
  -1  10   1   38.77    6.43
   1  10   0    2.66    2.29
  -1  10   0   -0.70    2.44
  -1  10  -1   39.89    6.62
  -1  10  -2   19.25    4.70
  -1  10  -3    2.60    2.42
  -1  10  -4    3.72    2.75
  -1  10  -5   32.77    6.16
  -1  10  -6   13.26    4.07
  -1  10  -7    8.95    3.65
  -1  10  -8   26.03    5.66
  -1  10  -9    9.04    3.54
  -1  10 -10   18.80    4.90
  -1  10 -11    0.40    1.71
  -1  10 -12    5.73    2.61
  -1  10 -13   10.99    4.29
  -1  10 -14    5.31    3.24
  -1  10 -15    2.16    2.80
  -1  10 -16    2.95    3.41
  -1  10 -17    1.76    2.20
  -1  10 -18    2.13    2.79
   1  11 -13    1.41    2.09
   1  11 -12    8.62    3.72
   1  11 -11   -0.57    1.90
   1  11 -10   -5.05    2.87
   1  11  -9    8.64    3.71
   1  11  -8   25.82    5.45
   1  11  -7   -4.74    2.65
   1  11  -6   17.51    4.54
   1  11  -5    4.26    2.42
   1  11  -4    0.57    1.78
   1  11  -3    5.08    2.76
  -1  11   3    2.39    2.77
  -1  11   2    9.39    3.74
   1  11  -2    5.92    3.08
   1  11  -1   21.08    4.94
  -1  11   1   23.83    5.61
   1  11   0    0.12    1.96
  -1  11   0    0.12    2.34
   1  11   1   15.63    4.45
  -1  11  -1   23.65    5.49
  -1  11  -2    6.03    3.26
  -1  11  -3    3.28    2.60
  -1  11  -4    0.10    1.90
  -1  11  -5    1.25    1.94
  -1  11  -6    5.63    2.72
  -1  11  -7   -0.14    2.07
  -1  11  -8   23.54    5.71
  -1  11  -9   -3.98    2.97
  -1  11 -10    3.38    2.87
  -1  11 -11    1.96    2.37
  -1  11 -12    4.20    3.51
  -1  11 -13    4.74    3.03
  -1  11 -14   19.31    5.65
  -1  11 -15   -4.06    3.31
  -1  11 -16    0.01    3.39
   1  12 -11   -2.23    2.48
   1  12 -10    0.24    1.98
   1  12  -9    4.80    3.04
   1  12  -8   -4.13    2.71
   1  12  -7   -4.76    3.06
   1  12  -6   12.03    4.07
   1  12  -5    8.98    3.61
  -1  12   4   29.70    6.69
   1  12  -4   20.84    5.29
  -1  12   3    2.21    2.68
   1  12  -3    7.12    3.44
   1  12  -2    3.01    3.17
  -1  12   2    1.45    2.52
   1  12  -1   12.61    4.30
  -1  12   1   13.07    4.53
  -1  12   0   -4.06    3.21
   1  12   0    0.92    2.58
  -1  12  -1   14.79    4.62
   1  12   1   20.79    5.42
  -1  12  -2    1.64    2.38
   1  12   2    9.33    3.77
  -1  12  -3    5.79    3.80
  -1  12  -4   21.22    5.69
  -1  12  -5    2.47    3.05
  -1  12  -6   11.49    4.16
  -1  12  -7    3.11    3.07
  -1  12  -8    1.36    2.42
  -1  12  -9   -0.59    2.19
  -1  12 -10    0.65    2.57
  -1  12 -11   -3.87    3.09
  -1  12 -12   -3.99    3.20
  -1  12 -13    7.67    3.92
   1  13  -9   -1.20    2.20
   1  13  -8   -0.05    1.99
   1  13  -7    9.94    4.16
   1  13  -6   -3.11    2.77
  -1  13   6    4.01    3.13
   1  13  -5    3.82    2.97
  -1  13   5    3.68    3.23
   1  13  -4    2.59    2.60
  -1  13   4    0.79    2.47
  -1  13   3    4.92    3.69
   1  13  -3    5.25    3.60
   1  13  -2    2.64    2.83
  -1  13   2    1.32    2.56
  -1  13   1   -2.94    2.77
   1  13  -1   -0.39    2.12
   1  13   0   18.14    5.34
  -1  13   0   17.08    5.45
   1  13   1   -6.85    3.59
  -1  13  -1    1.93    2.27
  -1  13  -2    7.48    4.15
   1  13   2    2.28    3.19
  -1  13  -3    7.17    3.87
   1  13   3   -2.05    2.77
   1  13   4   10.98    4.45
  -1  13  -4    4.93    3.26
  -1  13  -5    3.01    3.28
  -1  13  -6    0.23    2.52
  -1  13  -7   14.34    4.72
  -1  13  -8   -1.73    2.29
  -1  13  -9    4.09    3.07
   1  14  -7    4.38    3.35
   1  14  -6    9.28    4.65
   1  14  -5    7.54    3.41
   1  14  -4    4.65    3.08
   1  14  -3    4.81    3.12
   1  14  -2   10.39    5.30
   1  14  -1    7.06    3.70
   1  14   0    0.46    2.56
  -2   0   0  916.82   10.34
   2   0   0  927.21   10.11
  -2   0   0  938.39   14.32
  -2   0   0  916.56   12.80
   2   0   0  913.14   13.03
  -2   0  -1 1829.65   17.98
  -2   0   1 1887.44   12.19
   2   0  -1 1920.90   19.26
   2   0   1 1881.70   18.95
   2   0  -1 1931.12   12.15
  -2   0   1 1957.12   20.56
  -2   0  -1 1878.32   17.77
   2   0  -1 1888.06   20.26
  -2   0   1 1875.85   19.07
   2   0   1 1931.74   17.53
   2   0  -2 1333.70   16.66
   2   0   2 1339.89   15.84
   2   0  -2 1310.97   17.52
  -2   0  -2 1297.39   14.78
   2   0   2 1293.13   16.69
  -2   0  -2 1278.47   16.86
  -2   0   2 1271.77   16.48
   2   0   3   81.16    4.68
  -2   0  -3   89.77    3.94
   2   0   3   97.45    4.35
  -2   0  -3   85.52    4.89
  -2   0   3   85.26    4.54
   2   0  -3   89.30    4.81
  -2   0   4   28.77    2.64
   2   0   4   29.67    2.54
  -2   0   4   32.08    3.01
  -2   0   4   31.30    2.19
   2   0   4   35.17    3.40
  -2   0  -4   35.89    3.50
  -2   0   5   14.12    1.72
   2   0   5   15.17    1.92
   2   0   5   13.02    2.29
  -2   0   5   14.72    1.91
  -2   0  -5   13.77    2.41
   2   0   6    2.12    0.96
  -2   0   6    2.60    0.85
  -2   0   6    1.68    0.71
  -2   0  -6    1.18    1.13
   2   0   6    1.22    0.77
  -2   0   7    1.61    0.78
   2   0   7    2.07    0.92
  -2   0   7    1.60    0.80
  -2   0  -7    3.14    1.37
   2   0  -7    1.73    0.95
   2   0  -7    2.37    0.96
  -2   0   8   18.46    2.18
   2   0  -8   13.71    2.13
  -2   0  -8   14.27    3.05
  -2   0   8   15.34    2.42
   2   0  -8   14.41    2.43
   2   0  -9  790.99   16.18
  -2   0  -9  782.61   22.97
  -2   0   9  778.61   18.14
   2   0  -9  772.01   18.28
   2   0 -10    9.09    2.42
   2   0 -10   13.15    2.24
  -2   0  10   11.81    2.44
  -2   0 -10   16.29    3.56
   2   0 -11   83.69    6.90
   2   0 -11   89.63    5.82
  -2   0 -11   91.80    8.65
   2   0 -12  290.03   13.50
   2   0 -12  263.85   10.34
  -2   0 -12  275.82   15.53
  -2   0 -13   11.19    3.89
   2   0 -13   14.36    3.33
   2   0 -13   15.68    2.64
   2   0 -14  131.60    7.73
  -2   0 -14  137.37   12.02
   2   0 -14  146.89   10.73
   2   0 -15    5.80    2.65
  -2   0 -15   12.75    4.41
   2   0 -16   -1.27    2.04
  -2   0 -16   -0.26    2.17
  -2   0 -17   42.31    7.58
   2   0 -17   41.88    6.63
  -2   0 -18   72.39   10.20
  -2   0 -19  288.02   20.70
  -2   0 -20  109.24   13.26
  -2   0 -21   -1.16    2.73
   2   0  22   57.70    7.96
  -2   0 -22   53.32    9.77
   2   0  23    8.46    3.22
  -2   0 -23    1.18    2.69
  -2  -1 -23   -4.08    3.63
   2  -1  23   -1.83    2.15
  -2  -1 -22    9.44    4.94
   2  -1  22   18.57    4.65
   2   1 -21    9.28    3.50
  -2  -1 -21   12.14    4.74
   2  -1  21    7.72    3.12
  -2  -1 -20   19.53    5.63
   2  -1  20   25.41    5.11
   2   1 -20   24.80    5.62
  -2  -1 -19   12.20    5.19
   2   1 -19   14.55    4.28
   2  -1  19   18.40    4.39
  -2  -1 -18   54.55    9.06
   2  -1  18   61.97    7.21
   2   1 -18   51.14    7.36
   2   1 -17   31.51    5.68
  -2  -1 -17   42.77    7.62
   2   1 -16  150.96   11.72
  -2  -1 -16  173.68   14.64
  -2  -1 -15   95.00   10.43
   2   1 -15   99.75    9.07
   2   1 -14  134.69   10.05
  -2  -1 -14  121.79   11.44
   2   1 -13   66.51    6.81
  -2  -1 -13   61.40    7.89
  -2  -1 -12    5.53    3.00
   2   1 -12    6.16    2.11
  -2  -1 -11   43.58    6.06
   2  -1  11   45.70    4.66
   2   1 -11   40.46    4.75
  -2  -1 -10   24.31    4.54
   2  -1  10   33.05    3.76
   2   1 -10   25.02    3.26
   2   1 -10   23.12    3.43
  -2  -1  -9   88.56    7.90
   2  -1   9   89.78    5.90
  -2   1   9   98.38    4.46
   2   1  -9   90.00    5.90
   2   1  -9   88.56    6.02
  -2   1   9   89.25    6.68
  -2   1   8   45.40    3.01
   2   1  -8   38.50    3.79
  -2   1   8   40.30    4.31
   2  -1   8   45.93    4.01
  -2  -1  -8   33.99    4.69
   2   1  -8   39.81    3.73
  -2  -1  -7   39.27    4.74
  -2   1   7   37.83    2.80
   2   1  -7   41.21    3.45
  -2   1   7   37.04    3.78
   2   1  -7   45.53    3.99
   2  -1   7   39.27    3.56
  -2  -1  -6   54.33    5.23
   2  -1   6   46.09    3.72
   2  -1   6   55.30    4.88
  -2   1   6   50.32    3.24
  -2   1   6   50.16    4.07
   2   1  -6   58.51    3.67
   2   1  -6   47.80    3.97
   2  -1   5  575.85   14.66
  -2  -1  -5  549.65   15.37
   2  -1   5  588.35   12.54
   2   1  -5  581.36    9.62
   2   1  -5  570.37   13.40
   2  -1   4 1681.92   20.42
   2  -1   4 1695.34   23.28
   2   1  -4 1662.17   22.43
  -2  -1  -4 1655.59   24.67
  -2   1   4 1639.89   22.64
   2   1  -4 1672.68   13.16
   2   1  -3  902.56   15.32
   2  -1   3  908.42   15.80
   2   1  -3  924.14   16.53
   2  -1   3  871.59   14.92
  -2  -1  -3  898.35   16.53
  -2   1   3  884.87   15.80
   2  -1   2  102.71    4.86
  -2  -1  -2  104.65    5.06
   2   1  -2  101.26    4.93
   2   1  -2  107.14    4.23
   2  -1   2  103.66    4.98
  -2   1   2  107.14    4.98
  -2  -1  -2  105.05    3.74
  -2   1   2  105.78    5.18
  -2  -1  -1  735.16    9.68
  -2   1   1  717.90   13.09
  -2   1   1  731.32   10.64
  -2   1   1  740.66   12.73
  -2  -1  -1  724.23   11.69
   2   1  -1  728.02   12.73
   2  -1   1  723.95   11.98
   2   1  -1  747.09   10.53
   2  -1   1  732.77   13.11
  -2  -1   0    0.73    0.48
   2   1   0    1.68    0.56
  -2   1   0    1.79    0.63
  -2  -1   0    1.20    0.44
  -2   1   0    0.59    0.49
   2  -1   0    1.03    0.62
  -2  -1   0    0.73    0.38
  -2   1   0    2.37    0.86
   2   1   0    0.73    0.38
   2  -1   0    1.23    0.55
   2  -1  -1  710.11   12.54
   2   1   1  761.71   11.74
   2   1   1  751.13   10.42
  -2   1  -1  710.48   11.86
  -2  -1   1  749.44   14.06
  -2  -1   1  755.96   12.84
  -2   1  -1  743.94   12.63
  -2  -1   1  727.23   10.36
   2  -1  -1  726.53   13.32
  -2   1  -2  104.39    4.73
   2   1   2  109.11    4.05
  -2  -1   2  112.95    5.08
  -2  -1   2  109.30    4.35
   2  -1  -2  106.60    5.05
  -2   1  -2   93.47    4.74
   2   1   2  108.77    5.11
   2  -1  -2  100.14    5.14
  -2  -1   2  101.36    5.14
  -2  -1   3  894.97   13.51
  -2   1  -3  931.16   13.84
  -2   1  -3  903.98   16.10
   2  -1  -3  941.45   15.64
  -2  -1   3  891.63   15.26
   2  -1  -3  895.30   15.94
   2   1   3  918.75   16.46
   2   1   3  903.10   12.24
  -2  -1   4 1636.87   11.82
   2   1   4 1714.18   24.50
  -2  -1   4 1673.98   21.09
   2   1   4 1713.57   17.69
  -2   1  -4 1689.66   19.05
  -2   1  -4 1724.91   24.07
  -2  -1   5  577.93   12.55
  -2  -1   5  565.33    9.02
   2   1   5  582.55   15.55
   2   1   5  585.36   11.28
  -2   1  -5  593.73   15.25
  -2  -1   6   52.45    3.25
  -2   1  -6   46.67    4.63
   2   1   6   57.08    5.29
  -2  -1   6   49.14    3.75
  -2   1  -7   41.68    4.80
  -2  -1   7   37.05    3.37
  -2  -1   7   38.85    3.15
  -2  -1   8   39.65    3.56
  -2   1  -8   38.72    4.85
  -2  -1   8   38.66    3.54
  -2   1  -9   95.87    8.00
  -2  -1   9   92.78    5.89
  -2  -1  10   30.43    3.67
  -2   1 -10   33.57    4.89
  -2   1 -11   46.09    6.14
  -2   1 -12    6.91    3.17
  -2   1 -13   55.19    7.25
  -2   1 -14  127.46   11.48
  -2   1 -15   90.50   10.17
  -2   1 -16  165.53   14.05
  -2   1 -17   49.99    8.19
  -2   1 -18   40.09    7.82
  -2   1 -19   11.28    4.58
  -2   1 -20   10.70    4.81
  -2   1 -21    8.10    4.31
  -2   1 -22    8.06    4.11
  -2   1 -23    2.79    4.21
   2  -2  22   18.93    4.74
  -2  -2 -22   20.23    6.47
  -2  -2 -21   35.45    8.14
   2  -2  21   30.86    5.65
   2   2 -21   32.01    6.52
   2   2 -20   27.00    5.79
   2  -2  20   18.49    4.38
  -2  -2 -20   13.71    5.11
   2   2 -19   10.53    3.85
  -2  -2 -19   14.77    4.78
   2  -2  19   23.65    4.77
   2  -2  18  103.91    9.27
  -2  -2 -18  112.70   12.77
   2   2 -18   90.76    9.84
   2   2 -17    4.17    2.51
   2  -2  17    0.88    1.66
  -2  -2 -17    1.23    2.16
   2  -2  16    0.85    1.49
   2   2 -16    0.18    1.58
  -2  -2 -16    3.79    3.07
  -2  -2 -15   17.52    4.84
   2  -2  15   13.18    3.25
   2   2 -15   14.46    3.66
  -2  -2 -14   21.27    5.41
   2  -2  14   19.62    3.57
   2   2 -14   24.94    4.45
   2  -2  13   26.82    4.03
  -2  -2 -13   34.42    6.07
   2   2 -13   29.15    4.50
   2  -2  12  125.87    8.09
  -2  -2 -12  109.96   10.30
   2   2 -12  131.21    8.86
  -2  -2 -11   94.77    9.15
   2   2 -11   88.88    6.90
   2  -2  11   90.72    6.64
   2   2 -10  451.36   14.41
  -2  -2 -10  466.46   19.18
   2  -2  10  431.14   13.76
   2   2  -9  108.46    6.57
  -2   2   9  113.37    4.07
   2  -2   9  109.35    6.65
  -2  -2  -9  100.06    8.56
   2  -2   8  460.02   13.06
  -2   2   8  469.02    8.58
   2   2  -8  435.83   12.19
  -2  -2  -8  448.67   17.12
  -2   2   8  438.55   15.16
   2  -2   7  198.23    8.23
   2   2  -7  195.86    8.87
  -2  -2  -7  203.11   11.05
  -2   2   7  190.55    5.93
  -2   2   7  195.52    9.59
   2   2  -7  189.72    7.29
   2   2  -6  126.17    6.93
   2   2  -6  122.11    5.25
   2  -2   6  111.21    6.04
  -2  -2  -6  129.66    8.29
  -2   2   5  341.27   11.51
  -2  -2  -5  329.29   12.48
   2   2  -5  341.18    7.59
   2  -2   5  372.96   10.64
   2   2  -5  355.00   11.31
   2  -2   5  361.92   11.72
  -2  -2  -4  285.61   10.72
   2   2  -4  297.40    6.06
  -2   2   4  299.63   10.38
   2   2  -4  312.87   10.44
   2  -2   4  303.25    9.53
   2  -2   4  314.29   10.48
   2   2  -3  174.26    7.59
  -2  -2  -3  160.79    7.48
   2   2  -3  177.19    6.83
   2  -2   3  174.51    7.45
   2   2  -3  161.85    4.03
  -2   2   3  168.19    7.46
   2  -2   3  172.64    7.01
   2  -2   2  225.16    7.96
  -2   2   2  239.60    8.43
  -2  -2  -2  247.22    8.27
   2   2  -2  235.64    7.45
   2   2  -2  237.60    8.79
   2  -2   2  233.98    8.20
  -2   2   1  813.46   13.37
   2   2  -1  797.27   13.33
  -2  -2  -1  801.69    8.16
  -2   2   1  791.65   14.85
  -2  -2  -1  785.30   14.82
   2   2  -1  818.76    8.98
   2  -2   1  813.47   14.60
   2   2  -1  791.44   15.87
  -2   2   1  770.14   13.29
   2  -2   1  807.32   15.00
  -2   2   0 1524.08   20.16
  -2   2   0 1557.94   18.46
   2   2   0 1586.85   12.39
  -2  -2   0 1532.34   11.48
   2   2   0 1508.29   17.24
   2   2   0 1542.17   21.89
   2  -2   0 1544.74   20.99
  -2  -2   0 1548.51   20.80
  -2   2   0 1496.01   19.24
  -2  -2   0 1508.31   18.19
   2  -2   0 1568.66   19.30
   2  -2  -1  766.49   13.15
   2  -2  -1  793.44   15.15
   2   2   1  800.83    9.37
  -2  -2   1  809.35    8.89
   2   2   1  800.71   13.96
  -2  -2   1  784.17   13.16
  -2   2  -1  787.56   14.35
  -2   2  -1  821.21   14.60
  -2  -2   1  806.14   15.04
  -2   2  -2  243.40    7.79
  -2  -2   2  229.63    8.20
   2  -2  -2  232.60    8.37
   2   2   2  222.21    8.17
  -2   2  -2  231.95    8.19
   2   2   2  236.40    5.38
  -2  -2   2  225.41    5.47
   2  -2  -2  239.24    7.50
  -2  -2   3  163.06    6.99
   2  -2  -3  163.76    6.58
  -2   2  -3  165.47    7.30
  -2   2  -3  175.36    6.58
   2   2   3  149.16    7.29
   2  -2  -3  171.25    7.39
   2   2   3  164.28    4.82
  -2   2  -4  293.57    8.44
   2   2   4  296.87   11.13
  -2   2  -4  316.83   10.71
  -2  -2   4  296.66    5.85
  -2  -2   4  313.99    9.94
  -2   2  -5  330.02    9.22
  -2  -2   5  335.82   10.51
  -2   2  -5  355.81   12.21
   2   2   5  349.29   12.92
  -2  -2   5  347.21    7.20
  -2   2  -6  129.48    7.82
  -2  -2   6  115.68    4.76
  -2  -2   6  124.39    6.63
  -2   2  -7  186.91    9.97
  -2  -2   7  190.39    8.40
  -2  -2   7  188.09    6.68
  -2   2  -8  475.11   16.75
  -2  -2   8  450.88   11.49
  -2  -2   9  107.62    6.11
  -2   2  -9  112.52    8.60
  -2   2 -10  440.34   17.79
  -2  -2  10  437.78   13.15
  -2   2 -11   86.63    8.37
  -2   2 -12  113.04    9.83
  -2   2 -13   32.80    5.77
  -2   2 -14   18.82    4.66
  -2   2 -15   17.95    4.65
  -2   2 -16    4.58    2.96
  -2   2 -17    6.86    3.54
  -2   2 -18   98.87   11.68
  -2   2 -19   11.54    4.41
  -2   2 -20   15.06    5.34
  -2   2 -21   37.93    8.19
  -2   2 -22    6.60    4.05
  -2   2 -23    2.20    2.86
   2  -3  22   18.78    4.79
   2  -3  21    6.58    2.96
   2   3 -20    4.39    2.82
   2  -3  20   -0.15    1.46
   2  -3  19   -1.32    2.14
   2   3 -19    2.14    2.01
   2   3 -18    0.88    1.78
   2  -3  18    0.53    1.49
   2   3 -17   11.58    3.57
   2  -3  17    2.44    2.06
  -2  -3 -16   97.47   11.38
   2  -3  16  104.62    8.85
   2   3 -16  104.16    9.64
   2   3 -15  125.87   10.13
  -2  -3 -15  101.46   11.42
   2  -3  15  118.49    9.10
   2   3 -14    3.50    1.85
  -2  -3 -14   -0.95    2.09
   2  -3  14    2.87    1.99
   2  -3  13   27.29    4.12
  -2  -3 -13   19.35    4.89
   2   3 -13   20.95    3.85
  -2  -3 -12   32.53    5.73
   2  -3  12   28.63    4.05
   2   3 -12   24.21    3.86
  -2  -3 -11   14.57    3.72
   2  -3  11   22.26    3.39
   2   3 -11   19.72    3.36
   2  -3  10   20.14    3.11
  -2  -3 -10   21.02    4.37
   2   3 -10   19.89    3.12
   2   3  -9   49.51    4.51
   2  -3   9   48.48    4.66
  -2   3   9   46.42    2.25
  -2  -3  -9   54.29    3.81
  -2  -3  -9   52.98    6.50
  -2  -3  -8  107.57    5.41
   2   3  -8  120.13    6.53
  -2  -3  -8  109.09    8.93
   2  -3   8  124.06    7.18
   2  -3   7 1056.82   20.31
   2   3  -7 1070.02   17.98
  -2  -3  -7 1025.99   16.73
   2   3  -6   83.21    4.65
   2  -3   6   75.22    5.29
  -2  -3  -6   83.10    4.75
   2  -3   5  483.99   13.13
   2   3  -5  516.23   10.46
  -2  -3  -5  471.90   11.40
   2   3  -4 1767.65   26.90
   2   3  -4 1736.18   18.17
  -2   3   4 1692.32   26.19
   2  -3   4 1764.46   24.66
   2  -3   4 1738.38   26.65
  -2  -3  -4 1721.30   21.95
   2  -3   3 2120.77   26.89
   2   3  -3 2105.82   19.63
   2   3  -3 2128.52   23.89
   2  -3   3 2167.81   28.56
  -2   3   3 2101.48   27.92
   2   3  -3 2144.65   28.94
  -2  -3  -3 2156.91   24.75
  -2   3   2    7.12    1.70
  -2  -3  -2   12.60    1.99
   2  -3   2   10.03    1.96
   2  -3   2   10.25    1.92
   2   3  -2   13.02    2.30
   2   3  -2   11.05    1.70
  -2   3   1  277.20    9.49
   2  -3   1  300.80    9.94
   2   3  -1  269.34    7.79
   2   3  -1  283.38   10.12
  -2   3   1  275.53    7.74
  -2   3   1  278.85    9.42
  -2  -3  -1  280.53    9.21
   2  -3   1  287.39    9.64
  -2   3   0  284.00    7.81
   2   3   0  281.34    9.94
  -2   3   0  282.81    9.64
  -2  -3   0  289.55    7.86
  -2  -3   0  280.15    9.34
   2  -3   0  285.36    9.76
  -2   3   0  281.88    9.30
  -2   3  -1  280.99    9.85
   2  -3  -1  288.56    9.81
   2   3   1  293.62   10.14
   2  -3  -1  265.05    7.76
   2   3   1  291.06    4.71
  -2  -3   1  272.64    7.74
  -2   3  -1  281.61    9.18
  -2  -3   1  280.57    9.57
   2  -3  -2   13.65    2.23
  -2  -3   2   11.06    1.01
  -2   3  -2   12.26    1.96
   2   3   2   12.14    1.11
   2   3   2   13.36    2.33
   2   3   2   12.58    2.09
  -2  -3   2   10.81    2.04
  -2   3  -2   11.66    2.16
   2  -3  -2   11.67    1.74
   2  -3  -3 2104.23   23.80
  -2   3  -3 2119.30   24.49
   2   3   3 2124.83   30.05
  -2  -3   3 2183.91   27.88
   2  -3  -3 2134.99   27.72
  -2   3  -3 2124.01   28.62
   2   3   4 1769.41   29.05
  -2   3  -4 1799.30   27.12
  -2   3  -4 1691.03   21.91
  -2  -3   4 1736.44   25.48
  -2   3  -5  488.60   11.81
  -2  -3   5  496.97   10.13
  -2  -3   5  493.63   13.96
  -2   3  -5  498.68   15.02
  -2   3  -6   84.01    6.55
  -2  -3   6   82.13    4.43
  -2   3  -7 1082.81   24.37
  -2  -3   7 1062.71   16.97
  -2   3  -8  127.12    8.87
  -2  -3   8  129.69    6.38
  -2   3  -9   45.74    5.69
  -2  -3   9   58.23    4.56
  -2   3 -10   20.63    3.93
  -2  -3  10   19.99    2.87
  -2   3 -11   10.83    3.12
  -2   3 -12   30.39    5.28
  -2   3 -13   22.22    4.68
  -2   3 -14    0.49    1.92
  -2   3 -15  123.43   11.73
  -2   3 -16  103.34   11.19
  -2   3 -17    6.14    3.75
  -2   3 -18    1.27    2.61
  -2   3 -19    1.95    2.50
  -2   3 -20    5.18    2.50
  -2   3 -21    2.30    2.42
  -2   3 -22    5.30    3.85
  -2   3 -23    9.63    5.10
   2  -4  22   20.05    5.12
   2  -4  21   15.77    4.37
   2  -4  20   20.13    4.72
   2  -4  19   20.68    4.59
   2   4 -19   25.29    5.51
   2  -4  18    3.19    2.09
   2   4 -18    4.08    2.40
   2   4 -17    8.86    3.27
   2  -4  17    7.86    2.99
   2   4 -16  120.62   10.38
   2  -4  16  131.65   10.11
   2   4 -15   44.05    6.17
   2  -4  15   50.00    6.10
   2  -4  14    7.49    2.48
   2   4 -14   11.13    3.00
   2  -4  13   37.56    4.93
   2   4 -13   42.54    5.42
  -2  -4 -13   40.85    2.31
   2   4 -12   14.61    3.14
  -2  -4 -12   11.20    1.42
   2  -4  12   10.84    2.72
  -2  -4 -11   96.59    4.34
   2  -4  11   93.94    7.22
   2   4 -11   84.97    6.94
   2   4 -10    5.04    1.83
   2  -4  10    5.29    1.94
  -2  -4 -10    8.27    1.40
  -2  -4  -9    2.08    0.85
   2   4  -9    2.75    1.31
   2  -4   9    1.52    1.28
  -2  -4  -8    4.31    1.19
   2   4  -8    5.63    1.79
   2  -4   8    1.75    1.05
   2   4  -7  449.88   12.55
   2  -4   7  466.26   14.29
  -2  -4  -7  461.24   10.94
   2  -4   6  491.44   14.40
  -2  -4  -6  533.71   12.09
   2   4  -6  498.90   12.48
  -2  -4  -5  235.78    8.28
   2   4  -5  239.77    8.37
   2  -4   4  189.34    8.70
  -2  -4  -4  185.67    7.44
   2   4  -4  179.95    7.11
   2   4  -4  198.52    7.72
   2  -4   3  115.58    6.72
   2   4  -3  111.65    5.49
  -2  -4  -3  121.88    6.25
   2   4  -3  116.62    5.58
  -2   4   3  110.76    6.81
  -2  -4  -2  889.25   17.20
   2  -4   2  924.12   18.57
   2   4  -2  907.20   14.61
  -2   4   2  894.92   18.81
  -2   4   1  411.38   12.32
  -2  -4  -1  395.96    9.56
  -2   4   1  457.21   13.61
  -2   4   1  441.12    9.52
  -2  -4  -1  436.03   12.37
   2  -4   1  443.58   12.95
   2   4  -1  452.34   13.90
   2   4   0    9.36    2.04
  -2   4   0    8.46    1.85
  -2   4   0   11.75    2.19
  -2  -4   0   13.75    2.31
   2  -4   0    9.76    1.97
  -2  -4   0   13.03    1.71
  -2   4   0   13.81    1.73
  -2   4  -1  434.76   12.23
   2   4   1  458.38   13.43
  -2   4  -1  415.34    9.67
   2  -4  -1  456.46   13.24
  -2  -4   1  432.99   12.87
  -2  -4   1  441.25    9.70
  -2   4  -1  451.81   13.84
   2   4   2  900.69   18.91
   2  -4  -2  876.58   14.40
  -2   4  -2  927.64   20.19
  -2   4  -2  891.57   17.29
  -2  -4   2  914.93   19.25
   2  -4  -2  891.97   18.86
  -2  -4   3  123.33    7.28
   2  -4  -3  116.13    5.60
   2   4   3  124.95    6.96
   2  -4  -3  115.06    6.89
  -2   4  -3  125.60    7.62
  -2   4  -3  114.99    6.14
   2  -4  -4  197.26    7.73
  -2   4  -4  192.43    7.73
  -2   4  -4  206.95   10.08
  -2   4  -5  240.07   11.14
  -2  -4   6  512.96   12.46
  -2   4  -6  517.58   16.97
  -2   4  -7  467.72   16.82
  -2  -4   7  453.99   12.17
  -2   4  -8    2.00    1.58
  -2  -4   8    3.18    1.16
  -2  -4   9    2.74    1.14
  -2   4  -9    1.11    1.67
  -2   4 -10    7.47    2.89
  -2   4 -11   90.73    8.74
  -2   4 -12   10.86    3.45
  -2   4 -13   34.95    6.08
  -2   4 -14   12.69    3.96
  -2   4 -15   59.25    8.36
  -2   4 -16  119.07   12.18
  -2   4 -17   12.97    4.33
  -2   4 -18   -1.75    2.43
  -2   4 -19   27.35    6.61
  -2   4 -20   24.80    6.39
  -2   4 -21   20.07    6.22
  -2   4 -22    7.05    4.14
  -2   4 -23    6.67    4.29
   2  -5  22   17.63    5.01
   2  -5  21   14.18    4.26
   2  -5  20    5.59    2.72
   2  -5  19   10.53    3.62
   2  -5  18    7.55    2.97
   2   5 -18    7.60    2.92
   2   5 -17   12.38    3.96
   2  -5  17   26.03    4.94
   2  -5  16    1.60    1.87
   2   5 -16    2.72    1.98
   2  -5  15   37.70    5.52
   2   5 -15   44.55    6.29
   2  -5  14    2.12    2.02
   2   5 -14    0.05    1.50
   2  -5  13  122.72    9.16
   2   5 -13  119.36    9.25
   2  -5  12  114.20    8.62
   2   5 -12  108.64    8.55
   2  -5  11  242.20   12.12
   2   5 -11  247.84   12.25
   2  -5  10   22.57    3.78
  -2  -5 -10   18.15    2.02
   2   5 -10   18.11    3.23
   2  -5   9  228.24   11.17
   2   5  -9  242.47   10.99
  -2  -5  -9  239.53    7.69
  -2  -5  -8   19.54    2.37
   2   5  -8   14.61    2.71
   2  -5   8   13.71    2.86
   2   5  -7  301.62   11.13
  -2  -5  -7  285.51    9.16
   2  -5   7  291.38   12.08
   2  -5   6  166.19    8.90
   2   5  -6  150.97    7.66
  -2  -5  -6  173.94    7.42
   2  -5   5 1044.34   22.05
   2   5  -5 1082.15   18.95
  -2  -5  -5 1068.71   18.82
   2   5  -5 1078.18   19.98
   2   5  -4  584.61   14.56
   2   5  -4  582.71   13.18
   2  -5   4  571.49   16.03
  -2  -5  -4  612.99   14.63
  -2  -5  -3  448.60   12.84
   2   5  -3  453.58   12.68
   2   5  -3  441.32   10.71
   2  -5   3  423.37   13.61
   2  -5   2   41.64    4.29
  -2  -5  -2   44.03    4.20
   2   5  -2   42.75    3.21
  -2  -5  -1  179.54    8.71
  -2   5   1  188.14    8.84
  -2   5   1  194.14    9.86
   2  -5   1  187.19    8.98
  -2  -5  -1  170.49    6.05
   2  -5   0   18.77    2.87
  -2  -5   0   23.12    2.15
  -2   5   0   18.55    2.73
  -2   5   0   20.26    3.35
  -2  -5   0   26.08    3.42
  -2   5   0   23.28    2.16
  -2   5  -1  174.45    8.14
  -2   5  -1  182.60    6.19
  -2   5  -1  175.38    9.54
   2  -5  -1  195.80    9.24
   2  -5  -2   52.72    4.83
  -2   5  -2   37.24    4.55
   2  -5  -2   41.44    3.17
   2   5   2   43.05    2.38
  -2   5  -2   41.53    3.98
   2  -5  -3  432.89   10.62
  -2   5  -3  462.30   15.78
   2   5   3  446.34   14.11
   2  -5  -3  441.32   14.14
  -2  -5   4  584.71    7.96
   2  -5  -4  564.51   13.07
   2   5   4  555.07   15.71
  -2   5  -4  581.66   18.09
   2  -5  -5 1091.78   19.12
  -2  -5   5 1073.36   12.38
  -2   5  -5 1105.94   25.49
  -2   5  -6  159.57    9.91
  -2   5  -7  288.13   13.83
  -2   5  -8   17.99    3.68
  -2   5  -9  238.26   13.48
  -2   5 -10   17.33    3.91
  -2   5 -11  239.57   14.60
  -2   5 -12  120.75   10.82
  -2   5 -13  113.33   10.81
  -2   5 -14   -2.17    2.05
  -2   5 -15   39.60    7.10
  -2   5 -16    1.23    2.13
  -2   5 -17   12.24    4.45
  -2   5 -18    4.00    3.06
  -2   5 -19    3.68    3.31
  -2   5 -20    0.82    2.50
  -2   5 -21    9.86    5.01
  -2   5 -22   14.89    5.86
  -2  -5  23    3.74    2.38
   2  -6  21    2.60    2.21
   2  -6  20   22.28    5.14
   2  -6  19   15.59    4.38
   2  -6  18   12.79    3.76
   2  -6  17   11.92    3.54
   2   6 -17   15.04    4.10
   2  -6  16    1.47    1.78
   2   6 -16   -0.01    1.72
   2  -6  15    7.91    2.89
   2   6 -15    5.60    2.42
   2  -6  14   38.35    5.63
   2   6 -14   25.49    4.80
   2   6 -13    2.54    1.78
   2  -6  13    1.12    1.77
   2  -6  12   48.91    5.93
   2   6 -12   48.94    6.01
   2   6 -11   63.66    6.54
   2  -6  11   63.51    6.61
  -2   6  10    5.75    0.92
   2   6 -10    6.23    2.23
   2  -6  10    3.53    1.90
   2   6  -9   29.44    4.18
   2  -6   9   23.49    3.92
   2   6  -8   15.01    2.92
   2  -6   8   14.80    3.03
   2  -6   7    2.39    1.86
   2   6  -7    3.80    1.53
   2  -6   6  277.14   12.25
   2   6  -6  291.05   10.41
   2   6  -6  263.45   11.24
   2  -6   5  285.45   12.20
   2   6  -5  262.14    9.38
   2   6  -5  279.99   11.38
   2   6  -4   49.99    3.79
   2  -6   4   41.22    4.70
   2   6  -4   53.92    5.02
   2  -6   3    6.75    2.03
   2   6  -3    7.16    1.42
   2   6  -3    9.29    2.13
   2   6  -2   69.85    5.62
   2  -6   2   72.78    5.94
  -2  -6  -2   69.38    3.98
  -2  -6  -1  292.45    7.46
   2  -6   1  320.98   12.38
  -2   6   1  336.64   14.16
  -2   6   0   86.86    7.17
   2  -6   0   79.76    6.19
   2  -6  -1  285.46   11.77
  -2   6  -1  295.56    7.57
  -2   6  -1  311.57   13.76
  -2   6  -2   67.00    3.85
  -2   6  -2   69.84    6.64
   2   6   2   72.55    3.10
   2  -6  -2   72.21    5.97
  -2   6  -3    4.86    2.20
   2   6   3    7.65    1.35
   2  -6  -3    5.66    1.26
   2  -6  -3    7.58    1.99
  -2   6  -4   67.30    6.71
  -2  -6   4   53.00    2.47
   2  -6  -4   53.70    3.94
  -2  -6   5  271.77    6.60
   2  -6  -5  274.66    9.66
  -2   6  -5  300.30   14.20
   2  -6  -6  281.56   10.29
  -2  -6   6  272.38    7.38
  -2   6  -6  287.10   14.16
  -2   6  -7    3.95    2.20
  -2  -6   7    1.72    0.86
  -2  -6   8   16.10    2.16
  -2   6  -8   14.21    3.50
  -2  -6   9   23.68    2.76
  -2   6  -9   26.88    4.85
  -2  -6  10    6.91    1.72
  -2   6 -10    2.31    1.74
  -2   6 -11   67.21    8.15
  -2  -6  11   61.27    4.88
  -2  -6  12   57.60    5.03
  -2   6 -12   62.39    8.11
  -2  -6  13    1.32    1.12
  -2   6 -13    2.46    2.81
  -2   6 -14   37.13    6.68
  -2  -6  14   36.28    4.42
  -2   6 -15    6.61    3.19
  -2  -6  15    7.47    2.10
  -2   6 -16    1.22    2.90
  -2  -6  16    2.90    1.76
  -2  -6  17   13.16    3.18
  -2   6 -17   12.62    4.68
  -2   6 -18   16.92    5.60
  -2  -6  18   21.59    4.08
  -2  -6  19    8.82    2.80
  -2   6 -19   11.70    4.66
  -2  -6  20   29.54    4.96
  -2   6 -20   16.06    5.63
  -2  -6  21    5.00    2.28
  -2   6 -21    8.17    4.48
  -2   6 -22    9.77    5.26
  -2  -6  22    5.51    2.65
  -2  -6  23    3.72    2.32
   2  -7  21    2.19    2.09
   2  -7  20    8.60    3.51
   2  -7  19    7.71    3.35
   2  -7  18    5.70    3.21
   2  -7  17   17.88    4.66
   2  -7  16    5.09    2.57
   2  -7  15    9.50    3.09
   2   7 -15    5.20    2.91
   2  -7  14   -0.12    1.45
   2   7 -14   -0.45    1.53
   2   7 -13    2.52    1.53
   2  -7  13    6.03    2.51
   2   7 -12   14.27    3.57
   2  -7  12    9.62    2.86
   2  -7  11   12.93    3.37
   2   7 -11    6.91    2.61
   2  -7  10  180.40   11.26
   2   7 -10  206.91   11.93
   2  -7   9  140.24    9.68
   2   7  -9  145.97    9.67
   2   7  -8   52.96    5.69
   2  -7   8   44.82    5.55
   2   7  -7  114.98    8.30
   2   7  -7  117.55    7.09
   2  -7   7  120.92    8.68
   2  -7   6  166.35   10.03
   2   7  -6  162.64    7.74
   2   7  -6  173.94    9.97
   2   7  -5  126.53    6.35
   2   7  -5  125.61    8.43
   2  -7   5  125.38    8.43
   2   7  -4   48.27    5.25
   2  -7   4   47.88    5.20
   2   7  -4   36.38    3.20
   2  -7   3   14.16    2.90
  -2  -7  -3   11.67    1.68
  -2  -7  -2   60.09    3.35
   2  -7   2   70.11    6.17
   2   7  -2   66.77    6.15
   2  -7   1  163.12    9.27
  -2   7   1  173.16   11.01
  -2   7   0   14.03    3.30
   2  -7   0   14.61    2.92
  -2   7  -1  161.45   10.79
   2  -7  -1  162.65    9.27
  -2   7  -2   64.24    3.39
  -2   7  -2   64.12    6.94
   2  -7  -2   65.69    6.00
   2   7   2   64.75    2.85
   2   7   3   16.47    1.87
  -2   7  -3   21.28    4.15
  -2   7  -3   13.79    1.85
  -2   7  -4   43.91    5.85
   2   7   4   40.24    3.38
   2  -7  -4   41.79    3.38
   2   7   5  129.45    6.68
  -2  -7   5  134.85    4.67
  -2   7  -5  132.57   10.09
   2  -7  -5  126.57    6.42
   2  -7  -6  168.79    7.93
  -2  -7   6  162.04    5.91
  -2   7  -6  166.45   11.54
   2  -7  -7  117.75    7.08
  -2  -7   7  115.39    5.48
  -2   7  -7  115.92    9.79
  -2  -7   8   45.96    3.74
  -2   7  -8   46.71    6.47
  -2   7  -9  156.60   11.97
  -2  -7   9  145.55    6.95
  -2  -7  10  181.93    8.17
  -2   7 -10  169.71   12.82
  -2   7 -11    8.48    3.30
  -2  -7  11   10.85    2.26
  -2   7 -12   12.27    4.33
  -2  -7  12   16.88    2.79
  -2   7 -13   -1.38    2.82
  -2  -7  13    5.37    1.83
  -2   7 -14   -0.97    2.21
  -2  -7  14    1.86    1.30
  -2  -7  15    7.78    2.33
  -2   7 -15   -0.71    2.10
  -2   7 -16    3.48    2.57
  -2  -7  16    7.45    2.32
  -2  -7  17   17.72    3.64
  -2   7 -17   14.95    5.07
  -2  -7  18    1.78    2.25
  -2   7 -18    6.14    3.70
  -2  -7  19    4.06    2.03
  -2   7 -19    1.38    2.76
  -2   7 -20    6.78    3.63
  -2   7 -21   -0.36    2.59
   2  -8  21   14.41    4.51
   2  -8  20   -0.43    1.37
   2  -8  19    3.07    2.29
   2  -8  18    7.70    3.20
   2  -8  17   12.17    3.79
   2  -8  16   20.36    4.47
   2  -8  15   -0.20    1.43
   2  -8  14    8.96    3.11
   2   8 -14    3.72    2.31
   2   8 -13    0.20    1.57
   2  -8  13    0.97    1.50
   2  -8  12   15.44    3.62
   2   8 -12   15.66    4.06
   2   8 -11    7.30    2.74
   2  -8  11    7.73    2.99
   2   8 -10   10.04    2.93
   2  -8  10    7.41    2.60
   2   8  -9   21.19    4.21
   2  -8   9   21.54    4.00
   2   8  -9   25.19    3.72
   2  -8   8    4.46    2.13
   2   8  -8    0.47    1.35
   2   8  -8    3.42    1.63
   2  -8   7    1.85    1.64
   2   8  -7    1.18    1.52
   2   8  -7    1.11    0.97
   2  -8   6   63.49    6.43
   2   8  -6   74.67    7.09
   2   8  -6   64.94    4.71
   2   8  -5   37.88    5.18
   2   8  -5   46.28    3.64
   2  -8   5   46.11    5.44
  -2  -8  -4   51.53    3.51
   2  -8   4   47.51    5.39
   2   8  -4   60.10    6.39
   2  -8   3   36.34    4.86
  -2  -8  -3   35.65    2.44
   2   8  -3   48.27    5.72
   2  -8   2   65.37    6.19
  -2   8   2   69.98    7.61
   2   8  -2   62.27    6.46
  -2   8   1   39.21    5.64
   2  -8   1   39.29    4.82
   2  -8   0    6.23    2.07
  -2   8   0    9.49    2.98
  -2   8  -1   34.28    5.51
   2  -8  -1   34.84    4.51
   2   8   2   65.94    2.60
   2  -8  -2   65.30    6.28
  -2   8  -2   67.92    7.67
  -2   8  -3   42.70    6.14
  -2   8  -4   52.54    6.80
  -2   8  -5   46.73    6.55
  -2  -8   5   44.42    2.31
   2  -8  -5   44.43    3.65
  -2  -8   6   67.86    3.71
   2  -8  -6   59.86    4.57
  -2   8  -6   61.92    7.53
  -2  -8   7    1.34    0.81
  -2   8  -7    3.76    2.22
   2  -8  -7    3.38    1.47
   2  -8  -8    5.24    1.76
  -2  -8   8    3.17    1.29
  -2   8  -8    3.27    2.45
  -2  -8   9   23.13    2.98
   2  -8  -9   29.54    4.04
  -2   8  -9   22.71    4.99
  -2  -8  10   11.99    2.28
  -2   8 -10    9.82    3.84
  -2   8 -11   11.78    4.00
  -2  -8  11    8.33    2.05
  -2  -8  12   13.59    2.67
  -2   8 -12    8.04    3.35
  -2  -8  13    2.03    1.31
  -2   8 -13    1.44    1.87
  -2   8 -14    9.43    4.01
  -2   8 -15    9.27    4.41
  -2   8 -16   16.03    5.20
  -2   8 -17   23.45    6.13
  -2   8 -18    5.91    3.83
  -2   8 -19    6.20    4.08
  -2   8 -20    4.96    3.76
   2  -9  18   -4.25    2.37
   2  -9  17    3.56    2.43
   2  -9  16    1.23    1.72
   2  -9  15   -0.09    1.20
   2  -9  14    2.71    1.98
   2   9 -13    6.20    3.05
   2  -9  13   -0.23    1.32
   2  -9  12   18.90    4.12
   2   9 -12   12.69    3.65
   2  -9  11    1.47    1.64
   2   9 -11    5.17    2.63
   2  -9  10    3.30    2.03
   2   9 -10   13.71    3.68
   2   9  -9   46.11    6.38
   2  -9   9   64.47    7.11
   2   9  -8   96.74    8.81
   2  -9   8   87.24    8.11
   2  -9   7   22.57    4.12
   2   9  -7   18.08    3.89
   2  -9   6    0.97    1.23
   2   9  -6    1.14    1.70
   2   9  -5    5.37    2.38
   2  -9   5    3.14    1.76
   2   9  -4   10.65    3.04
   2  -9   4   11.41    2.84
   2   9  -3    6.67    2.74
   2  -9   3    6.66    2.21
   2   9  -2   59.74    6.84
   2  -9   2   53.55    5.84
  -2   9   2   62.66    7.87
   2  -9   1   66.29    6.52
  -2   9   1   74.09    8.44
   2   9  -1   70.88    7.48
  -2   9   0   25.48    5.20
   2  -9   0   19.51    3.57
   2  -9  -1   65.49    6.48
  -2   9  -1   66.13    7.93
  -2   9  -2   59.83    7.59
  -2   9  -3    6.71    3.08
  -2   9  -4    8.24    3.15
  -2   9  -5    1.49    1.56
  -2   9  -6   -1.08    2.55
  -2   9  -7   14.08    4.16
  -2   9  -8   93.89   10.09
  -2   9  -9   64.90    8.51
  -2   9 -10    3.44    2.40
  -2   9 -11    0.85    2.25
  -2   9 -12   20.14    5.20
  -2   9 -13    1.54    2.34
  -2   9 -14   -1.79    2.57
  -2   9 -15    2.34    2.46
  -2   9 -16   -1.48    2.34
  -2   9 -17    2.49    2.96
  -2   9 -18    3.04    3.00
   2 -10  12    0.27    1.05
   2 -10  11    9.97    3.13
   2  10 -11    4.65    2.69
   2 -10  10    6.89    2.72
   2  10 -10   12.02    3.61
   2 -10   9    4.34    2.12
   2  10  -9    6.70    2.90
   2 -10   8   34.58    5.56
   2  10  -8   37.02    5.93
   2 -10   7   40.14    5.62
   2  10  -7   52.28    7.03
   2 -10   6    6.52    2.49
   2  10  -6   12.55    3.63
   2  10  -5   -0.12    1.64
   2 -10   5    0.02    1.01
   2  10  -4   87.36    8.90
   2 -10   4   78.74    7.41
   2  10  -3   50.70    6.79
   2 -10   3   60.01    6.47
  -2  10   3   48.31    7.37
   2 -10   2   13.35    3.21
  -2  10   2   12.66    3.99
   2  10  -2   11.65    3.45
   2  10  -1   22.05    4.64
   2 -10   1   13.91    3.07
  -2  10   1   22.56    5.28
  -2  10   0    4.90    3.32
   2  10   0    1.62    1.84
   2 -10   0    4.14    2.19
  -2  10  -1   18.45    4.89
  -2  10  -2   12.17    4.03
  -2  10  -3   64.16    8.46
  -2  10  -4   83.26    9.61
  -2  10  -5   -0.02    1.79
  -2  10  -6    5.84    3.28
  -2  10  -7   43.71    7.25
  -2  10  -8   33.35    6.51
  -2  10  -9    8.29    3.69
  -2  10 -10    5.92    3.45
  -2  10 -11    6.01    3.34
  -2  10 -12    0.89    2.63
  -2  10 -13    0.48    2.30
  -2  10 -14    5.21    3.61
  -2  10 -15    6.81    4.03
  -2  10 -16   -0.09    2.51
  -2  10 -17    6.48    4.15
   2  11 -10   29.51    5.79
   2  11  -9   16.74    4.46
   2  11  -8    8.08    3.42
   2  11  -7   15.98    4.22
   2  11  -6   -0.87    2.15
   2  11  -5    4.20    2.16
   2  11  -4   61.25    8.06
  -2  11   4   55.34    8.29
   2  11  -3   11.08    3.81
  -2  11   3   14.50    4.77
  -2  11   2    5.46    4.28
   2  11  -2    8.93    3.35
   2 -11   1   33.79    4.93
  -2  11   1   26.84    5.89
   2  11  -1   44.13    6.94
  -2  11   0    4.57    2.56
   2  11   0    5.22    3.24
  -2  11  -1   34.93    6.65
  -2  11  -2    4.67    3.39
  -2  11  -3    7.16    3.52
  -2  11  -4   68.74    9.23
  -2  11  -5   -0.18    2.60
  -2  11  -6   -1.67    2.64
  -2  11  -7   18.85    5.17
  -2  11  -8   13.42    4.93
  -2  11  -9   14.20    4.63
  -2  11 -10   21.91    5.47
  -2  11 -11    5.22    3.43
  -2  11 -12    6.50    3.70
  -2  11 -13    0.37    2.16
  -2  11 -14    7.87    4.06
  -2  11 -15    0.42    2.43
   2  12  -8    5.19    2.93
   2  12  -7    7.59    3.53
   2  12  -6    3.18    2.71
  -2  12   6    3.12    3.42
   2  12  -5    2.78    2.44
  -2  12   5   -1.74    3.20
   2  12  -4   15.48    4.47
  -2  12   4   17.27    5.26
  -2  12   3   33.62    7.22
   2  12  -3   26.52    5.90
   2  12  -2    7.02    3.06
  -2  12   2    1.80    2.44
  -2  12   1   31.15    6.99
   2  12  -1   20.61    5.09
  -2  12   0   11.89    4.68
   2  12   0    4.89    3.04
   2  12   1   16.12    4.74
  -2  12  -1   19.89    5.74
  -2  12  -2    4.64    3.49
   2  12   2   13.07    4.84
  -2  12  -3   25.37    6.25
  -2  12  -4   12.82    4.55
  -2  12  -5   -1.82    2.53
  -2  12  -6    3.15    2.90
  -2  12  -7    6.76    3.19
  -2  12  -8    7.86    3.94
  -2  12  -9   -0.48    2.55
  -2  12 -10    1.17    2.42
  -2  12 -11    5.54    3.73
  -2  12 -12    1.29    2.70
   2  13  -6    8.75    3.85
   2  13  -5   19.43    5.31
   2  13  -4   22.92    5.62
  -2  13   4   27.78    6.86
  -2  13   3    6.88    3.74
   2  13  -3    8.37    3.78
  -2  13   2   12.36    4.70
   2  13  -2   12.92    4.75
   2  13  -1    9.61    3.82
  -2  13   1    4.52    3.27
  -2  13   0   -2.93    3.06
   2  13   0    2.24    2.77
  -2  13  -1   11.22    4.27
   2  13   1    9.66    4.36
  -2  13  -2    3.61    3.25
   2  13   2   14.19    4.94
  -2  13  -3    2.11    2.82
   2  13   3    2.78    2.84
  -2  13  -4   13.35    5.32
  -2  13  -5   15.05    5.01
  -2  13  -6    6.40    3.99
  -2  13  -7    6.10    4.40
   2  14  -4   15.35    5.08
   2  14  -3    4.63    3.30
   2  14  -2    7.92    4.08
   2  14  -1    3.66    2.94
   2  14   0   -5.08    3.55
   2  14   1   -1.28    2.88
  -3   0   0    0.30    0.36
   3   0   0    0.31    0.59
   3   0   0    0.14    0.38
  -3   0   0    0.04    0.57
  -3   0   0   -0.24    0.41
   3   0   1  167.75    6.02
   3   0   1  167.80    6.99
   3   0  -1  165.87    6.96
  -3   0  -1  171.88    6.73
   3   0  -1  168.93    4.70
  -3   0  -1  158.29    6.07
   3   0  -1  166.84    7.49
  -3   0   1  160.22    4.73
  -3   0   1  178.19    7.64
  -3   0   1  165.11    6.82
   3   0   2  132.63    5.98
   3   0   2  149.33    6.58
  -3   0  -2  139.99    6.03
   3   0  -2  133.13    6.76
   3   0  -2  139.18    6.52
  -3   0   2  145.45    3.89
  -3   0   2  138.31    6.48
  -3   0  -2  149.63    6.52
  -3   0   2  143.57    7.00
  -3   0  -3  465.50   12.55
   3   0   3  468.40   12.16
  -3   0  -3  456.61   10.76
   3   0  -3  469.12   12.18
   3   0  -3  435.75   12.59
   3   0   3  469.50   11.89
  -3   0   3  455.72    6.60
  -3   0   3  444.11   12.02
   3   0   4   77.38    5.45
   3   0  -4   79.72    5.60
  -3   0  -4   82.40    5.73
  -3   0   4   73.37    5.13
   3   0   4   79.21    4.99
  -3   0  -4   80.05    4.52
  -3   0   5    5.63    1.66
   3   0  -5    3.12    1.39
  -3   0   5    5.54    1.51
  -3   0   5    5.24    1.00
  -3   0  -5    6.13    1.36
  -3   0  -5    5.20    1.65
   3   0   5    5.61    1.50
   3   0   5    3.79    1.37
  -3   0  -6  461.03   15.50
   3   0   6  500.29   12.90
  -3   0   6  486.29   14.28
  -3   0   6  475.31   10.28
  -3   0   6  483.04   12.96
  -3   0   7   22.27    2.80
  -3   0  -7   24.82    3.93
   3   0   7   29.25    3.32
  -3   0   7   25.32    2.70
   3   0   8 1248.75   21.84
  -3   0   8 1245.46   20.60
  -3   0   8 1217.31   19.90
  -3   0  -8 1280.36   28.85
  -3   0   9   74.92    5.13
   3   0   9   78.27    5.81
  -3   0  -9   83.17    7.88
  -3   0   9   76.07    5.45
  -3   0  10  302.85   10.32
   3   0  10  303.41   11.73
  -3   0  10  308.93   11.60
  -3   0 -10  298.58   15.49
  -3   0 -11   65.14    7.55
  -3   0  11   45.69    4.80
  -3   0  11   56.48    4.57
   3   0  11   55.12    5.27
   3   0  12   15.47    3.05
  -3   0 -12   17.60    4.46
  -3   0 -13   52.91    7.59
   3   0  13   69.59    6.44
  -3   0 -14    2.62    2.17
   3   0  14    1.47    2.24
   3   0  15  107.77    8.58
  -3   0 -15  125.06   12.29
  -3   0 -16    5.56    3.85
   3   0  16    0.64    1.67
   3   0  17   14.04    3.74
  -3   0 -17   14.88    4.74
  -3   0 -18   51.35    8.96
   3   0  18   47.89    6.46
   3   0  19    3.91    2.79
  -3   0 -19    1.70    1.73
  -3   0 -20    1.04    3.11
   3   0  20    2.90    2.93
  -3   0 -21   15.50    5.53
   3   0  21   13.80    4.09
  -3   0 -22    8.81    4.61
   3   0  22   13.88    4.16
  -3   0 -23    4.29    3.65
  -3  -1 -22   13.44    5.54
   3  -1  22   16.48    4.84
  -3  -1 -21   11.91    5.05
   3  -1  21    8.74    3.69
   3  -1  20   12.68    4.02
  -3  -1 -20   11.51    4.78
   3  -1  19   10.87    3.50
  -3  -1 -19   14.76    5.39
   3  -1  18    3.49    2.25
  -3  -1 -18    1.81    2.89
  -3  -1 -17   36.39    7.63
   3  -1  17   43.58    6.11
   3  -1  16   85.61    8.11
  -3  -1 -16   84.94   10.79
   3   1 -16   69.82    7.67
  -3  -1 -15  105.42   11.47
   3  -1  15  110.79    8.82
   3   1 -15   88.02    8.08
  -3  -1 -14   41.06    7.12
   3  -1  14   34.80    4.96
   3   1 -14   44.14    5.56
   3  -1  13  314.51   13.69
  -3  -1 -13  297.02   17.70
   3   1 -13  275.45   12.81
   3  -1  12   56.56    5.64
  -3  -1 -12   54.55    7.45
   3   1 -12   56.44    5.53
   3   1 -11    4.48    1.55
   3  -1  11    5.63    2.08
  -3  -1 -11    5.81    3.05
  -3   1  11    1.91    0.90
  -3   1  10  147.84    6.64
  -3  -1 -10  165.98   11.73
   3  -1  10  146.38    8.40
   3   1 -10  145.06    7.67
  -3   1  10  148.72    8.83
  -3  -1  -9  126.91    9.86
  -3   1   9  114.81    7.38
  -3   1   9  115.60    5.95
   3  -1   9  115.81    7.26
   3   1  -9  122.97    6.46
  -3   1   8   99.08    6.50
   3  -1   8   99.75    6.50
  -3  -1  -8  101.90    8.38
   3   1  -8   98.13    6.95
   3   1  -8  104.76    5.37
  -3   1   8   97.21    5.54
  -3   1   7  194.63    7.99
   3  -1   7  183.32    8.58
  -3   1   7  177.68    7.99
   3   1  -7  174.96    9.07
  -3  -1  -7  182.81   10.55
  -3  -1  -6  758.82   20.30
  -3   1   6  772.41   16.22
   3  -1   6  779.43   17.22
   3  -1   5  351.32   12.19
   3   1  -5  352.00   12.03
   3  -1   5  347.73   11.10
  -3   1   5  329.16   11.89
  -3  -1  -5  328.68   12.63
   3  -1   4  402.05   11.90
   3   1  -4  378.94   12.19
  -3  -1  -4  411.18    9.59
  -3  -1  -4  392.34   12.87
   3  -1   4  405.22   12.26
  -3   1   4  402.57   12.71
   3  -1   3  345.55   10.75
   3   1  -3  338.98   11.03
   3  -1   3  349.76   10.68
  -3  -1  -3  345.25    8.54
   3   1  -3  344.52    9.63
  -3  -1  -3  310.85   10.53
  -3   1   3  337.27   11.08
  -3   1   2  129.65    6.65
   3   1  -2  111.11    6.14
  -3  -1  -2  115.52    4.98
  -3  -1  -2  111.64    5.77
  -3   1   2  104.39    6.00
   3   1  -2  123.21    5.60
   3  -1   2  119.02    6.37
   3  -1   2  114.79    5.70
  -3   1   2  105.91    4.48
  -3   1   1  263.44    9.34
   3   1  -1  257.19    5.15
  -3  -1  -1  268.58    7.68
   3  -1   1  255.25    8.08
  -3   1   1  263.53    9.30
  -3   1   1  264.09    7.35
   3   1  -1  278.05    8.24
  -3  -1  -1  259.60    7.93
   3   1  -1  271.13    9.53
   3  -1   1  281.12    9.62
  -3   1   0  103.19    5.85
  -3  -1   0  102.09    4.28
   3   1   0  106.13    5.12
  -3  -1   0   99.72    5.73
   3   1   0   96.82    4.03
  -3   1   0  102.84    5.75
   3  -1   0   95.62    4.67
  -3   1   0   95.62    4.62
  -3  -1   0   94.87    4.70
   3  -1   0  113.65    6.11
  -3   1  -1  273.73    9.15
   3  -1  -1  267.33    7.26
  -3  -1   1  274.65    5.67
  -3   1  -1  254.57    8.12
   3  -1  -1  272.16    9.52
  -3  -1   1  283.59    9.61
   3   1   1  277.89    8.28
   3  -1  -1  287.47    9.81
   3   1   1  264.91    7.72
  -3  -1   1  266.84    8.05
   3   1   2  121.12    5.48
  -3   1  -2  117.14    5.96
  -3  -1   2  107.05    6.44
   3  -1  -2  113.45    6.34
   3   1   2  115.57    5.73
  -3   1  -2  111.34    5.85
  -3  -1   2  103.44    5.18
  -3  -1   2  119.72    6.38
   3  -1  -2  104.68    5.96
  -3  -1   3  336.28   11.37
   3   1   3  329.19    9.24
  -3   1  -3  320.90   10.59
  -3   1  -3  340.80   10.06
  -3  -1   3  330.02    9.63
   3  -1  -3  343.50   11.13
   3  -1  -3  324.63   10.79
   3   1   3  333.56   10.72
  -3  -1   4  404.43   12.33
   3   1   4  406.23   10.54
  -3   1  -4  402.24   12.70
   3  -1  -4  392.99   12.39
   3  -1  -4  408.30   12.53
  -3  -1   4  392.58   11.14
   3   1   4  390.40   12.60
  -3   1  -4  391.85   10.70
  -3  -1   5  348.10   10.97
   3   1   5  333.28   12.55
   3   1   5  326.04    9.62
  -3   1  -5  326.18   12.22
  -3  -1   5  326.82   11.04
   3  -1  -5  350.27   12.03
  -3   1  -5  341.18    9.99
   3   1   6  782.69   15.45
  -3   1  -6  749.07   19.84
  -3  -1   6  770.21   10.19
  -3  -1   6  752.55   16.82
  -3  -1   6  770.72   17.18
   3   1   7  186.43    7.90
  -3  -1   7  180.57    6.00
  -3   1  -7  186.31   10.57
  -3  -1   7  181.25    8.26
  -3  -1   8   96.33    6.15
   3   1   8  106.03    6.23
  -3  -1   8  103.64    5.04
  -3   1  -8  117.75    8.78
  -3   1  -9  113.00    9.06
  -3  -1   9  111.83    5.84
   3   1   9  118.33    6.89
  -3  -1   9  110.29    6.70
  -3   1 -10  139.53   10.54
  -3  -1  10  157.52    7.66
   3   1  10  160.99    8.40
  -3  -1  10  149.79    7.91
  -3   1 -11    4.34    2.14
  -3  -1  11    1.88    1.01
   3   1  11    2.56    1.44
  -3   1 -12   58.41    7.51
   3   1  12   68.48    6.07
   3   1  13  312.51   13.24
  -3   1 -13  276.75   16.74
  -3   1 -14   33.69    6.37
   3   1  14   44.78    5.39
   3   1  15   97.32    8.18
  -3   1 -15   95.65   10.73
   3   1  16   91.35    8.14
  -3   1 -16   83.93   10.42
  -3   1 -17   42.87    7.78
   3   1  17   42.95    5.85
  -3   1 -18   -1.06    3.39
   3   1  18    0.78    1.71
  -3   1 -19    8.08    4.33
   3   1  19   19.47    4.76
   3   1  20   10.87    3.65
  -3   1 -20    3.70    3.24
  -3   1 -21   16.81    6.12
   3   1  21    5.85    2.53
  -3   1 -22    8.03    4.30
   3   1  22   19.01    4.94
  -3   1 -23    5.24    4.66
  -3  -2 -22   22.15    6.71
   3  -2  22   30.19    6.10
  -3  -2 -21    8.08    4.29
   3  -2  21   18.07    4.81
  -3  -2 -20   30.10    7.51
   3  -2  20   38.28    6.42
  -3  -2 -19   34.01    7.71
   3  -2  19   34.66    5.84
  -3  -2 -18   33.19    7.32
   3   2 -18   18.69    4.33
   3  -2  18   22.73    4.74
   3  -2  17   48.80    6.48
  -3  -2 -17   54.41    9.17
   3   2 -17   38.88    5.84
   3   2 -16   21.11    4.19
   3  -2  16   25.66    4.88
  -3  -2 -16   24.07    5.89
  -3  -2 -15   51.15    8.21
   3  -2  15   64.59    6.92
   3   2 -15   58.15    6.56
   3   2 -14   77.14    7.17
   3  -2  14   89.40    7.89
   3   2 -13    3.31    1.74
  -3  -2 -13    0.50    2.05
   3  -2  13    2.30    1.65
  -3   2  12   25.12    2.52
  -3  -2 -12   23.52    5.17
   3   2 -12   21.42    3.46
   3  -2  12   23.19    3.73
   3   2 -11   82.84    6.13
   3  -2  11   85.36    6.87
  -3  -2 -11   71.90    8.26
  -3   2  11   72.44    4.27
   3   2 -10   31.34    3.61
  -3  -2 -10   36.91    5.78
   3  -2  10   31.67    4.15
  -3   2  10   34.70    2.98
   3   2  -9   90.05    5.45
  -3   2   9   84.78    4.84
   3  -2   9   98.51    7.01
  -3  -2  -9   91.41    8.53
   3   2  -8   50.76    3.70
  -3   2   8   51.92    5.13
   3  -2   8   58.64    5.25
  -3  -2  -8   56.66    6.48
  -3   2   8   47.24    3.87
   3  -2   7  359.41   12.47
  -3  -2  -7  355.53   15.25
   3   2  -7  355.70    8.47
   3   2  -6    9.32    1.20
  -3  -2  -6   11.99    2.86
   3  -2   6    9.84    2.21
  -3  -2  -5  191.08   10.02
   3  -2   5  205.53    9.08
   3   2  -5  209.70    9.37
   3   2  -5  201.20    4.24
   3   2  -4  513.58   15.64
   3  -2   4  514.22   14.45
   3  -2   4  519.12   14.30
  -3  -2  -4  477.58   14.82
   3   2  -4  512.97   14.09
   3   2  -3  296.64   11.74
  -3  -2  -3  273.58   10.36
   3  -2   3  288.11   10.69
   3   2  -3  278.05   10.01
   3  -2   3  289.25   10.42
  -3   2   3  269.26   10.57
   3   2  -2  388.76    6.35
  -3   2   2  382.33   10.17
  -3  -2  -2  364.58   10.96
  -3  -2  -2  374.89    7.95
   3  -2   2  376.35   11.39
   3   2  -2  392.89   11.55
   3  -2   2  388.47   12.29
  -3   2   2  382.93   12.28
   3   2  -2  377.21    8.73
  -3   2   2  377.15   11.30
  -3   2   1  198.52    8.58
  -3  -2  -1  213.42    5.89
  -3   2   1  215.21    7.78
   3  -2   1  206.81    8.11
  -3  -2  -1  213.70    7.62
   3   2  -1  217.93    5.84
   3   2  -1  209.86    6.45
   3   2  -1  207.03    8.35
  -3  -2  -1  220.71    8.60
  -3   2   1  214.12    8.35
  -3  -2  -1  205.80    9.18
   3  -2   1  217.07    9.08
  -3  -2   0   13.27    1.55
  -3  -2   0   13.07    2.05
  -3   2   0   16.33    2.26
  -3   2   0   13.47    2.20
   3  -2   0   16.64    2.60
   3   2   0   14.10    1.76
  -3  -2   0   15.67    2.63
   3  -2   0   15.61    2.17
  -3   2   0   12.56    2.09
   3   2   0   13.99    1.69
   3   2   1  215.87    6.64
   3  -2  -1  223.18    9.25
  -3  -2   1  213.61    6.31
  -3  -2   1  221.96    8.50
  -3   2  -1  209.14    8.68
  -3   2  -1  218.70    8.54
   3  -2  -1  207.91    8.31
   3   2   1  207.07    7.49
  -3   2  -1  204.58    8.07
  -3  -2   1  207.14    9.12
  -3   2  -2  386.62   11.52
   3  -2  -2  413.24   12.82
  -3  -2   2  393.64   12.51
   3  -2  -2  374.05   11.27
  -3  -2   2  406.79   11.66
  -3   2  -2  388.86   11.51
   3   2   2  387.60   11.34
   3   2   2  384.99    9.06
  -3  -2   2  356.29    8.78
  -3   2  -3  284.01   10.47
  -3   2  -3  283.58    9.75
   3  -2  -3  284.53   10.13
  -3  -2   3  266.74   10.37
   3   2   3  289.84   10.66
  -3  -2   3  287.00    8.24
   3  -2  -3  280.99   10.78
   3   2   3  291.80    8.08
  -3   2  -4  505.44   14.78
   3   2   4  505.05   10.85
  -3   2  -4  519.12   13.14
   3  -2  -4  526.37   14.28
  -3  -2   4  501.20   11.77
   3   2   4  492.22   14.96
   3  -2  -4  506.10   14.77
  -3  -2   4  510.45   14.45
  -3   2  -5  205.48   10.00
   3   2   5  200.70    7.17
  -3  -2   5  205.08    9.25
   3  -2  -5  216.49    9.57
   3   2   5  205.32   10.15
  -3  -2   5  212.94    8.15
  -3   2  -6    7.60    2.16
   3   2   6   11.25    1.88
  -3  -2   6    8.48    2.03
  -3  -2   6    9.34    1.09
  -3  -2   7  351.48   12.26
   3   2   7  361.64   10.56
  -3   2  -7  342.47   14.32
  -3  -2   7  351.66    7.55
  -3  -2   8   49.22    3.25
  -3   2  -8   43.70    5.48
   3   2   8   54.64    4.39
  -3  -2   8   51.14    4.85
  -3  -2   9   82.52    6.29
   3   2   9   93.51    6.02
  -3   2  -9   94.58    8.28
  -3  -2   9   89.99    4.88
  -3  -2  10   32.43    3.30
  -3   2 -10   35.79    5.44
  -3  -2  11   87.54    5.76
  -3   2 -11   85.90    8.65
  -3  -2  12   27.22    3.49
  -3   2 -12   27.30    5.28
  -3   2 -13   -0.27    2.18
  -3   2 -14  101.08   10.56
  -3   2 -15   55.11    8.22
  -3   2 -16   25.20    5.81
  -3   2 -17   45.55    8.00
  -3   2 -18   22.14    5.96
  -3   2 -19   28.66    6.79
  -3   2 -20   25.94    6.68
   3   2  20   40.00    6.39
   3   2  21   19.16    4.63
  -3   2 -21    8.41    4.35
  -3   2 -22   25.96    7.42
   3   2  22   25.13    5.47
  -3   2 -23    5.71    4.21
   3  -3  22   13.53    4.56
   3  -3  21   33.75    6.23
   3  -3  20    1.99    2.55
   3  -3  19   60.86    7.82
  -3  -3 -19   49.17    9.09
  -3  -3 -18    9.28    4.77
   3  -3  18   17.83    4.34
   3   3 -17   13.51    3.71
   3  -3  17    6.36    2.63
  -3  -3 -17   10.67    4.24
   3   3 -16   41.94    5.92
   3  -3  16   41.67    6.01
  -3  -3 -16   43.06    7.97
   3   3 -15  180.05   11.39
   3  -3  15  201.61   12.46
  -3  -3 -15  187.74   15.54
   3   3 -14   97.12    7.97
   3  -3  14  110.45    8.99
  -3  -3 -14  106.58   11.29
   3  -3  13   91.44    7.91
   3   3 -13   92.34    7.38
  -3  -3 -13  105.91   11.06
   3   3 -12   14.89    2.93
  -3   3  12   11.27    1.43
  -3  -3 -12   19.33    5.08
   3  -3  12   15.97    3.30
  -3   3  11  149.63    5.44
   3  -3  11  140.88    9.22
  -3  -3 -11  136.89   11.53
   3   3 -11  140.60    8.00
  -3  -3 -10    2.73    2.26
   3   3 -10    3.48    1.43
  -3   3  10    5.62    1.23
   3  -3  10    4.07    2.08
   3   3  -9   36.52    3.60
  -3  -3  -9   40.51    5.86
   3  -3   9   41.21    4.78
  -3   3   9   34.75    3.18
  -3  -3  -8  238.01   13.38
   3   3  -8  227.05    8.10
   3  -3   8  222.89   10.66
   3  -3   7 1165.20   23.88
   3   3  -7 1086.09   16.05
  -3  -3  -7 1135.19   28.07
  -3  -3  -6  167.83    8.34
   3  -3   6  158.98    8.73
   3   3  -6  160.27    5.48
  -3  -3  -6  176.10   10.57
   3   3  -5   69.01    5.42
  -3  -3  -5   68.45    5.31
   3   3  -5   69.55    3.24
   3  -3   5   66.57    5.50
  -3  -3  -5   67.74    6.25
   3   3  -4  261.21    5.98
   3   3  -4  251.92    9.91
   3  -3   4  250.05   10.64
  -3  -3  -4  250.16   10.16
   3  -3   3  253.97   10.58
   3   3  -3  243.35    5.82
   3   3  -3  246.63    9.38
  -3  -3  -3  253.46   10.24
   3  -3   2   77.02    5.82
   3   3  -2   83.07    5.36
  -3  -3  -2   83.56    5.90
   3  -3   2   84.34    5.95
  -3   3   2   70.29    4.98
  -3   3   2   84.17    5.30
  -3   3   1   48.27    3.98
   3   3  -1   44.24    4.70
  -3  -3  -1   55.92    2.49
  -3  -3  -1   48.00    4.49
   3   3  -1   50.23    4.10
   3  -3   1   49.81    4.40
  -3  -3  -1   53.15    4.27
   3   3  -1   53.11    2.72
  -3   3   1   50.72    4.36
   3  -3   1   57.11    4.97
  -3   3   1   53.12    4.72
  -3   3   0  221.27    9.48
  -3  -3   0  232.10    5.10
  -3  -3   0  242.45    8.86
  -3  -3   0  239.08   10.04
  -3   3   0  234.84    8.76
  -3   3   0  226.96    9.30
   3   3   0  228.20    5.89
   3  -3   0  231.75   10.09
   3   3   0  229.28    8.20
   3   3   1   51.45    2.87
   3  -3  -1   49.20    4.08
  -3   3  -1   47.89    4.41
  -3  -3   1   50.76    2.57
  -3   3  -1   52.22    4.23
  -3  -3   1   52.54    4.77
   3   3   1   52.97    4.32
  -3  -3   1   46.54    3.90
  -3   3  -1   51.31    4.55
   3  -3  -1   57.02    4.99
  -3   3  -2   79.12    5.57
   3   3   2   73.68    3.63
   3   3   2   76.67    5.55
   3  -3  -2   79.49    5.28
  -3  -3   2   87.28    5.41
   3  -3  -2   86.60    6.25
  -3   3  -2   81.14    5.82
  -3  -3   2   73.41    5.69
  -3  -3   2   70.36    3.35
   3  -3  -3  252.91    9.54
  -3  -3   3  257.00   10.64
   3   3   3  249.81    6.92
   3   3   3  254.81   10.84
   3  -3  -3  241.28   10.55
  -3   3  -3  252.97   10.57
  -3  -3   3  240.59    6.81
  -3  -3   4  245.92    7.59
   3   3   4  246.38   11.29
   3   3   4  250.13    7.29
   3  -3  -4  266.27   10.19
  -3  -3   4  249.30   10.58
   3  -3  -4  266.40   11.23
  -3   3  -4  243.78   10.82
  -3   3  -5   75.74    6.33
   3   3   5   74.14    4.19
  -3  -3   5   71.04    5.76
   3  -3  -5   67.94    5.40
  -3  -3   5   67.89    4.33
  -3   3  -6  177.54   10.08
   3   3   6  165.13    6.65
  -3  -3   6  170.80    9.06
  -3   3  -7 1166.38   27.02
  -3  -3   7 1171.71   24.16
  -3  -3   7 1157.54   15.10
   3   3   7 1162.61   18.68
  -3  -3   8  232.68   11.03
  -3  -3   8  227.01    7.37
  -3   3  -8  223.85   12.45
  -3  -3   9   36.63    3.32
  -3   3  -9   33.69    5.15
  -3  -3  10    4.99    1.32
  -3   3 -10    4.00    2.14
  -3   3 -11  152.67   11.72
  -3  -3  11  144.73    7.40
  -3   3 -12   23.20    5.03
  -3   3 -13  116.27   11.03
  -3   3 -14  111.17   11.16
  -3   3 -15  188.39   15.12
  -3   3 -16   35.18    6.80
  -3   3 -17    1.02    3.04
  -3   3 -18   12.14    4.90
  -3   3 -19   52.50    9.22
  -3   3 -20   11.52    4.92
  -3   3 -21   29.10    7.59
  -3   3 -22    7.47    3.98
   3   3  22   15.81    4.50
   3  -4  22    0.40    1.95
   3  -4  21    0.59    1.54
   3  -4  20    7.97    3.29
   3  -4  19    2.31    1.87
   3  -4  18    3.15    2.39
   3  -4  17    9.72    3.26
   3   4 -16   14.79    3.90
   3  -4  16   19.53    4.35
   3   4 -15    8.12    2.78
   3  -4  15    5.64    2.89
   3   4 -14   75.33    7.09
   3  -4  14   58.04    6.75
   3   4 -13   35.87    4.81
  -3  -4 -13   30.98    3.27
   3   4 -12    2.62    1.58
  -3  -4 -12    1.85    0.92
   3  -4  12    2.06    1.98
  -3   4  12    1.21    0.41
   3  -4  11  365.28   15.38
  -3   4  11  355.57    7.76
   3   4 -11  355.94   13.00
  -3  -4 -11  346.93   11.14
  -3   4  10    7.26    1.46
   3   4 -10    5.85    1.75
  -3  -4 -10    9.99    2.02
   3  -4   9  147.41    9.29
   3   4  -9  149.93    7.50
  -3  -4  -9  130.49    7.06
  -3  -4  -8  332.56   11.33
   3  -4   8  316.77   13.43
   3   4  -8  320.05   10.16
   3   4  -7  264.21    8.70
   3  -4   7  261.39   11.86
  -3  -4  -7  266.01   10.23
   3  -4   6   49.52    5.14
  -3  -4  -6   55.83    4.80
   3   4  -6   58.74    3.88
   3   4  -6   56.33    5.21
   3   4  -5  815.87   18.71
   3  -4   5  808.09   20.24
   3   4  -5  833.31   13.88
  -3  -4  -5  808.15   18.12
   3  -4   4  263.64   11.49
   3   4  -4  254.10   10.01
   3   4  -4  259.07    7.71
  -3  -4  -4  239.40    9.93
   3  -4   3  611.08   17.33
  -3  -4  -3  644.27   16.38
   3   4  -3  625.23   15.03
   3   4  -3  619.53   12.06
  -3  -4  -2  256.73   10.55
  -3   4   2  260.56   10.69
   3   4  -2  251.38    9.35
   3  -4   2  254.85   11.07
   3  -4   1  238.98   10.72
  -3  -4  -1  218.46    8.55
  -3  -4  -1  226.97   10.02
  -3   4   1  232.38   10.23
  -3   4   1  226.28    8.54
   3   4   0    0.21    0.27
  -3  -4   0    0.29    0.86
  -3   4   0    0.77    1.06
   3  -4   0    1.08    1.03
  -3   4   0    0.37    0.64
  -3  -4   0    0.42    0.67
  -3   4  -1  223.24    8.65
  -3  -4   1  236.82   10.38
  -3   4  -1  225.84   10.37
  -3  -4   1  242.23    8.82
   3   4   1  213.63    9.65
   3  -4  -1  239.18   10.72
   3   4   1  222.08    5.12
   3   4   2  245.15   10.86
  -3   4  -2  267.59   11.47
   3   4   2  254.08    6.05
  -3  -4   2  244.83   10.84
  -3  -4   2  250.54    4.70
   3  -4  -2  237.98    9.09
   3  -4  -2  253.90   11.34
   3   4   3  620.31   10.32
   3  -4  -3  645.64   18.06
  -3  -4   3  670.84   18.00
  -3   4  -3  656.64   18.48
   3  -4  -3  634.49   15.13
  -3  -4   3  629.53    9.33
   3   4   4  256.02    7.03
  -3  -4   4  277.07   11.83
  -3  -4   4  255.26    6.99
   3  -4  -4  253.35   10.00
  -3   4  -4  267.69   12.05
   3  -4  -4  271.98   11.95
  -3  -4   5  840.05   20.91
   3   4   5  834.15   13.68
  -3   4  -5  812.30   21.65
   3  -4  -5  844.46   19.08
  -3  -4   5  802.86   13.87
   3   4   6   55.25    3.80
  -3  -4   6   50.92    5.39
  -3   4  -6   63.23    6.33
   3  -4  -6   59.11    5.30
  -3   4  -7  286.74   13.88
  -3  -4   7  295.02   12.90
  -3  -4   8  323.92    9.74
  -3   4  -8  349.02   15.84
  -3   4  -9  129.32   10.11
  -3  -4   9  132.29    6.57
  -3  -4  10    3.79    1.38
  -3   4 -10    9.89    3.40
  -3   4 -11  349.21   17.98
  -3  -4  11  326.52   11.58
  -3   4 -12    0.74    2.31
  -3   4 -13   43.81    7.03
  -3   4 -14   64.72    8.77
  -3   4 -15    2.98    2.35
  -3   4 -16    8.31    4.03
  -3   4 -17   10.28    3.89
  -3   4 -18    1.10    2.45
  -3   4 -19    1.10    2.52
  -3   4 -20   13.99    5.20
  -3   4 -21   13.82    5.48
  -3   4 -22    1.99    2.92
   3  -5  21   -1.08    2.14
   3  -5  20    3.25    2.23
   3  -5  19    5.51    2.83
   3  -5  18    3.04    2.39
   3  -5  17    5.95    2.88
   3  -5  16   13.98    3.72
   3  -5  15    1.45    2.03
   3   5 -15    0.28    1.31
   3  -5  14   22.53    4.60
   3   5 -14   28.56    4.53
   3  -5  13   56.51    6.77
   3   5 -13   54.11    6.08
   3  -5  12  126.11    9.71
  -3  -5 -12  129.95    6.35
   3   5 -12  120.99    8.48
   3  -5  11   46.75    5.83
  -3   5  11   39.19    2.67
  -3  -5 -11   45.61    3.96
   3   5 -11   39.13    4.62
   3   5 -10   59.67    5.35
  -3  -5 -10   48.76    4.19
   3  -5  10   62.05    6.59
   3  -5   9   58.45    6.25
   3   5  -9   55.48    4.93
  -3  -5  -9   50.09    4.35
   3  -5   8   18.63    3.53
  -3  -5  -8   23.09    3.06
   3   5  -8   20.75    2.94
   3  -5   7  286.12   13.06
  -3  -5  -7  280.46   10.59
   3   5  -7  283.39   11.91
   3   5  -7  267.82    9.69
   3  -5   6  391.29   15.16
  -3  -5  -6  412.89   13.00
   3   5  -6  394.09   13.44
   3   5  -6  412.66   11.64
  -3  -5  -5   40.39    4.19
   3   5  -5   41.32    4.29
   3   5  -5   40.13    3.64
   3  -5   5   47.86    5.41
  -3  -5  -4  107.40    6.85
   3  -5   4  127.78    8.46
   3   5  -4  116.55    6.75
   3   5  -4  112.53    6.06
  -3  -5  -3  340.54   12.41
   3   5  -3  326.72   10.86
   3   5  -3  339.72   10.40
   3  -5   3  334.46   13.42
  -3   5   2  156.77    9.19
  -3  -5  -2  152.95    7.34
   3   5  -2  155.17    7.28
  -3  -5  -2  159.38    8.71
   3  -5   2  149.84    8.94
   3  -5   1   32.80    4.26
  -3  -5  -1   36.12    4.27
  -3   5   1   27.21    3.93
  -3  -5  -1   32.85    3.30
  -3   5   1   31.46    3.15
   3  -5   0  117.32    7.96
  -3  -5   0  115.50    7.61
  -3   5   0  111.93    6.00
  -3  -5   0  110.66    5.91
  -3   5   0  109.46    7.82
   3  -5  -1   28.64    3.93
  -3  -5   1   31.61    3.21
  -3  -5   1   33.01    4.26
  -3   5  -1   28.35    3.12
  -3   5  -1   31.94    4.42
  -3   5  -2  167.27    9.80
   3  -5  -2  162.31    7.49
   3   5   2  159.44    4.27
  -3  -5   2  169.17    9.56
  -3   5  -2  164.00    7.53
   3  -5  -2  139.56    8.79
   3   5   3  343.95    7.07
   3  -5  -3  327.28   10.92
   3  -5  -3  352.65   13.96
  -3   5  -3  346.55   14.37
  -3   5  -4  125.76    8.91
  -3  -5   4  131.43    8.73
   3  -5  -4  115.08    6.73
   3  -5  -4  115.06    8.18
   3   5   4  121.73    4.67
  -3  -5   4  110.59    3.90
   3  -5  -5   50.76    4.71
  -3  -5   5   40.09    5.06
  -3   5  -5   39.70    5.27
   3   5   5   38.10    2.90
  -3  -5   5   37.17    2.79
   3  -5  -6  419.10   14.05
  -3   5  -6  417.78   16.86
  -3   5  -7  301.15   14.88
   3  -5  -7  291.35   12.14
  -3   5  -8   20.87    4.21
  -3   5  -9   62.14    7.32
  -3   5 -10   57.09    7.34
  -3   5 -11   40.67    6.43
  -3   5 -12  141.53   12.17
  -3   5 -13   47.77    7.50
  -3   5 -14   24.47    5.66
  -3   5 -15    4.80    3.01
  -3   5 -16   15.10    5.00
  -3   5 -17    0.66    2.33
  -3   5 -18    4.55    2.88
  -3   5 -19    6.59    4.18
  -3   5 -20   -6.16    3.89
  -3   5 -21    4.82    3.61
   3  -6  21    1.39    2.08
   3  -6  20    2.41    2.15
   3  -6  19    9.82    3.73
   3  -6  18    7.58    3.45
   3  -6  17    6.49    2.90
   3  -6  16    4.73    2.75
   3  -6  15   23.17    4.80
   3   6 -14   24.66    4.41
   3  -6  14   26.18    4.96
   3  -6  13    0.49    1.35
   3   6 -13    3.75    2.18
   3   6 -12   41.59    5.19
   3  -6  12   40.31    5.82
   3   6 -11    8.55    2.55
   3  -6  11   12.92    3.52
  -3  -6 -11   10.02    1.98
  -3  -6 -10   14.74    2.44
   3   6 -10   16.90    3.24
   3  -6  10    9.27    2.83
   3   6  -9  556.33   16.66
   3  -6   9  574.91   20.09
  -3  -6  -9  555.44   14.63
   3  -6   8  263.64   13.48
   3   6  -8  245.60   10.59
   3   6  -8  271.02   12.16
  -3  -6  -8  253.42   10.24
  -3  -6  -7   23.69    3.31
   3   6  -7   23.67    3.24
   3  -6   7   21.45    3.94
   3   6  -7   22.87    3.55
   3  -6   6   87.41    7.69
  -3  -6  -6   84.12    6.30
   3   6  -6   91.41    6.27
   3  -6   5  173.54   10.43
   3   6  -5  171.00    8.42
   3   6  -5  174.35    8.52
  -3  -6  -5  191.09    9.40
   3   6  -4  100.24    6.22
  -3  -6  -4  103.51    7.20
   3   6  -4  102.25    6.55
   3  -6   4  106.48    8.03
   3  -6   3   27.75    4.35
  -3  -6  -3   18.92    3.28
   3   6  -3   29.09    3.37
  -3  -6  -3   26.60    3.23
   3   6  -3   26.26    3.49
  -3   6   2   48.46    5.61
  -3  -6  -2   51.99    5.31
  -3  -6  -2   50.59    4.14
   3  -6   2   42.92    5.17
  -3  -6  -1   66.61    6.08
  -3  -6  -1   69.54    4.67
   3  -6   1   69.48    6.41
  -3   6   1   79.09    7.20
  -3  -6   0  362.87   14.37
  -3  -6   0  324.60    9.91
  -3   6   0  344.40   14.88
   3  -6   0  300.85   13.28
  -3   6   0  329.89    9.98
  -3   6  -1   69.29    4.66
  -3   6  -1   73.36    7.03
  -3  -6   1   87.81    7.19
   3  -6  -1   77.24    6.83
   3   6   2   48.85    2.01
   3   6   2   46.28    1.85
  -3  -6   2   48.65    5.47
  -3   6  -2   37.67    5.17
  -3   6  -2   50.86    4.16
   3  -6  -2   49.87    5.53
  -3   6  -3   25.90    4.51
   3   6   3   24.77    1.83
   3  -6  -3   31.15    3.45
   3  -6  -3   28.86    4.55
  -3   6  -3   22.30    2.90
   3  -6  -4  103.13    8.09
   3  -6  -4  102.31    6.30
   3   6   4  102.82    4.11
  -3   6  -4  108.24    8.77
  -3  -6   5  183.07    4.39
   3  -6  -5  173.42    8.53
  -3   6  -5  194.74   12.02
   3   6   5  170.99    6.04
  -3  -6   5  168.60    4.97
  -3  -6   6   85.94    3.64
  -3   6  -6  101.83    9.01
   3  -6  -7   21.85    3.56
  -3   6  -7   27.32    4.94
  -3   6  -8  267.30   15.15
   3  -6  -8  270.35   12.33
  -3   6  -9  573.83   22.81
  -3   6 -10   14.18    3.79
  -3   6 -11    7.69    3.47
  -3   6 -12   39.82    6.75
  -3   6 -13   -0.58    2.29
  -3   6 -14   22.28    5.55
  -3   6 -15   17.35    5.12
  -3   6 -16    1.99    2.43
  -3   6 -17   12.46    4.92
  -3   6 -18    6.74    3.18
  -3   6 -19    6.57    4.14
  -3   6 -20    0.88    2.95
  -3   6 -21   -1.64    3.41
   3  -7  20   12.97    4.21
   3  -7  19   25.47    6.02
   3  -7  18   22.01    5.21
   3  -7  17   26.93    5.58
   3  -7  16   28.34    5.66
   3  -7  15    1.34    1.44
   3  -7  14   17.95    4.36
   3   7 -13   53.17    6.29
   3  -7  13   55.26    7.24
   3   7 -12   21.05    3.96
   3  -7  12   26.43    5.06
   3  -7  11    4.35    2.40
   3   7 -11    2.32    1.62
   3   7 -10   71.04    6.62
   3  -7  10   75.41    8.00
   3   7 -10   71.12    6.96
   3   7  -9  360.32   14.36
   3  -7   9  347.52   16.50
   3   7  -9  344.94   14.46
   3  -7   8  164.51   11.26
   3   7  -8  166.92    9.60
   3   7  -8  174.45    9.71
   3  -7   7  164.73   11.09
   3   7  -7  172.27    9.28
   3   7  -7  167.29    9.32
   3  -7   6   42.47    5.54
   3   7  -6   37.38    4.12
   3   7  -6   38.38    4.59
   3   7  -5  153.49    8.91
   3   7  -5  160.13    8.11
   3  -7   5  156.26   10.29
   3  -7   4   34.41    5.00
   3   7  -4   40.13    3.88
   3   7  -4   46.79    4.93
  -3  -7  -3   54.92    4.43
  -3   7   3   67.25    7.25
   3   7  -3   67.99    5.94
   3  -7   3   63.65    6.59
   3  -7   2   28.67    4.46
  -3  -7  -2   21.96    2.66
  -3   7   2   31.89    4.96
   3  -7   1   29.47    4.33
  -3  -7  -1   23.39    2.62
  -3   7   1   30.03    4.88
  -3   7   0   31.74    5.09
   3  -7   0   36.70    4.93
  -3   7  -1   26.61    2.86
  -3   7  -1   27.01    4.82
   3  -7  -1   32.31    4.66
   3  -7  -2   23.73    4.12
  -3   7  -2   26.35    2.93
   3   7   3   63.59    2.54
  -3   7  -3   54.01    4.35
  -3   7  -3   60.14    7.10
   3  -7  -3   52.35    5.94
   3   7   3   64.57    3.00
   3   7   4   41.05    2.50
  -3   7  -4   37.62    5.56
   3  -7  -4   37.30    3.81
   3   7   4   36.38    2.90
   3   7   5  160.55    5.65
   3  -7  -5  164.09    8.25
  -3   7  -5  164.12   11.66
  -3  -7   6   38.88    2.32
  -3   7  -6   43.88    6.34
   3  -7  -6   37.60    4.21
  -3  -7   6   35.88    2.43
  -3   7  -7  178.59   12.59
  -3  -7   7  166.87    5.66
   3  -7  -7  163.99    9.14
   3  -7  -8  159.51    9.47
  -3  -7   8  159.79    6.14
  -3   7  -8  181.77   13.03
  -3   7  -9  371.13   19.04
  -3  -7   9  342.56    9.72
   3  -7  -9  374.66   15.15
  -3   7 -10   78.68    9.14
   3  -7 -10   89.69    7.84
  -3  -7  10   70.76    4.72
  -3  -7  11    1.45    0.96
  -3   7 -11    0.96    2.46
  -3   7 -12   17.77    4.71
  -3  -7  12   30.31    3.57
  -3   7 -13   48.06    7.87
  -3  -7  13   58.57    5.21
  -3   7 -14   24.73    5.94
  -3  -7  14   15.32    2.86
  -3   7 -15   -0.35    2.31
  -3  -7  15    0.30    1.21
  -3   7 -16   17.34    5.36
  -3  -7  16   11.13    2.68
  -3   7 -17   25.82    6.92
  -3   7 -18   20.09    6.04
  -3   7 -19   10.55    5.00
  -3   7 -20    5.63    3.77
   3  -8  20    8.61    4.19
   3  -8  19    2.71    2.22
   3  -8  18    3.59    2.60
   3  -8  17    9.12    3.43
   3  -8  16    9.99    3.42
   3  -8  15    9.71    3.41
   3  -8  14    2.75    2.03
   3  -8  13    1.98    2.03
   3  -8  12   10.93    3.54
   3   8 -12    9.60    2.85
   3  -8  11   55.71    7.21
   3   8 -11   57.82    6.43
   3   8 -11   45.21    5.94
   3  -8  10   30.88    5.33
   3   8 -10   33.19    4.83
   3   8 -10   33.94    4.92
   3   8  -9   33.03    4.77
   3  -8   9   27.18    5.01
   3   8  -9   37.16    4.75
   3  -8   8  129.66   10.32
   3   8  -8  123.58    8.09
   3   8  -8  132.43    9.21
   3  -8   7    2.38    1.74
   3   8  -7   -0.37    1.30
   3   8  -7    2.73    1.55
   3  -8   6    6.61    2.63
   3   8  -6    3.34    1.67
   3   8  -6    6.55    1.88
   3   8  -5   45.03    4.26
   3   8  -5   43.02    5.21
   3  -8   5   51.53    6.18
   3   8  -4   31.27    4.48
   3  -8   4   35.30    5.19
   3  -8   3    3.20    1.67
  -3  -8  -3    6.05    1.46
   3   8  -3    6.24    2.12
  -3  -8  -2   84.15    4.78
  -3   8   2   85.46    8.62
   3   8  -2   83.30    7.32
   3  -8   2   87.20    7.84
  -3   8   1    4.89    2.68
   3  -8   1    7.14    2.59
   3  -8   0   16.85    3.60
  -3   8   0    8.83    3.10
  -3   8  -1    5.08    2.83
   3  -8  -1    5.38    2.13
   3  -8  -2   81.54    7.56
  -3   8  -2   90.62    8.98
  -3   8  -3    6.32    2.76
   3  -8  -3    7.60    2.56
  -3   8  -4   27.07    5.14
   3   8   5   47.50    3.00
  -3   8  -5   51.92    7.24
   3  -8  -5   51.36    4.53
  -3   8  -6    2.91    2.40
   3  -8  -6    2.58    1.25
  -3   8  -7    2.33    2.76
   3  -8  -7    2.27    1.50
  -3   8  -8  141.25   12.08
   3  -8  -8  130.61    8.42
   3  -8  -9   32.52    4.50
  -3   8  -9   33.77    6.21
  -3   8 -10   41.79    7.17
   3  -8 -10   33.84    4.82
  -3   8 -11   61.79    8.75
   3  -8 -11   52.07    6.20
   3  -8 -12    9.64    3.07
  -3   8 -12   15.55    4.92
  -3   8 -13    2.74    2.90
  -3   8 -14   -2.28    2.73
  -3   8 -15    7.80    3.98
  -3   8 -16    6.29    3.82
  -3   8 -17   20.64    6.04
  -3   8 -18    4.75    4.20
  -3   8 -19    5.27    3.93
   3  -9  19    5.88    2.98
   3  -9  18   11.39    4.00
   3  -9  17   10.43    3.81
   3  -9  16    3.11    2.80
   3  -9  15    9.49    3.74
   3  -9  14    1.38    1.75
   3  -9  13    4.34    2.44
   3  -9  12    6.18    3.11
   3  -9  11    2.57    1.97
   3  -9  10   42.21    6.38
   3   9 -10   36.27    5.48
   3  -9   9   11.98    3.65
   3   9  -9   15.82    3.75
   3  -9   8   77.66    8.20
   3   9  -8   83.47    7.85
   3  -9   7   55.49    6.91
   3   9  -7   53.93    6.40
   3  -9   6   77.33    8.09
   3   9  -6   77.63    7.66
   3   9  -5   11.46    3.10
   3  -9   5   10.20    3.03
   3   9  -4   11.83    3.16
   3  -9   4   14.12    3.61
  -3   9   4   15.02    4.20
   3   9  -3   50.59    6.25
  -3   9   3   67.03    8.28
   3  -9   3   52.70    6.52
   3  -9   2   12.59    3.23
  -3   9   2   14.23    4.43
   3   9  -2    8.70    3.03
  -3   9   1   78.47    8.95
   3  -9   1   68.08    7.18
   3  -9   0   27.73    4.82
  -3   9   0   23.15    5.18
  -3   9  -1   77.56    8.77
   3  -9  -1   76.05    7.67
  -3   9  -2   13.27    3.85
   3  -9  -2    7.24    2.49
  -3   9  -3   47.64    7.08
  -3   9  -4   14.01    4.27
  -3   9  -5   11.89    4.14
  -3   9  -6   87.42    9.79
  -3   9  -7   59.21    8.13
  -3   9  -8   85.14    9.85
  -3   9  -9   17.41    5.00
  -3   9 -10   52.56    8.25
  -3   9 -11    4.19    3.35
  -3   9 -12    1.88    2.66
  -3   9 -13    7.06    3.66
  -3   9 -14   -3.82    3.07
  -3   9 -15   12.58    4.77
  -3   9 -16   -1.82    3.16
  -3   9 -17    9.61    4.01
   3 -10  15    4.46    2.68
   3 -10  14    4.38    2.41
   3 -10  13   11.75    3.91
   3 -10  12   -2.39    2.04
   3 -10  11    7.96    2.90
   3 -10  10    1.53    1.63
   3 -10   9   30.54    5.58
   3  10  -9   37.91    5.88
   3 -10   8   10.18    3.57
   3  10  -8   20.23    4.36
   3 -10   7   37.07    5.99
   3  10  -7   33.29    5.50
   3 -10   6   45.15    6.43
   3  10  -6   50.88    6.70
  -3  10   5   74.33    9.26
   3  10  -5   79.73    8.24
   3 -10   5   63.66    7.42
   3 -10   4   35.74    5.67
   3  10  -4   40.70    6.10
  -3  10   4   37.47    6.78
   3 -10   3   15.58    3.70
   3  10  -3   10.17    3.42
  -3  10   3   13.95    4.55
   3  10  -2    3.77    2.36
   3 -10   2    3.73    1.93
  -3  10   2    5.65    2.94
  -3  10   1   18.89    4.76
   3 -10   1   10.75    3.22
   3  10  -1   22.56    4.70
  -3  10   0    3.95    2.59
   3 -10   0    9.14    2.99
  -3  10  -1   15.08    4.43
   3 -10  -1   17.62    3.81
  -3  10  -2    3.24    2.59
   3 -10  -2    5.02    2.26
  -3  10  -3   10.49    4.44
  -3  10  -4   32.78    6.45
  -3  10  -5   65.85    8.86
  -3  10  -6   47.74    7.86
  -3  10  -7   31.56    6.34
  -3  10  -8   20.19    5.47
  -3  10  -9   31.49    6.63
  -3  10 -10   -1.18    2.52
  -3  10 -11    2.93    3.36
  -3  10 -12   -3.70    3.07
  -3  10 -13   10.98    4.75
  -3  10 -14    3.16    2.75
  -3  10 -15    0.19    1.69
   3  11  -7   11.43    3.46
   3 -11   7    5.56    2.50
   3 -11   6    1.86    1.45
   3  11  -6    1.27    1.87
  -3  11   6   -2.33    2.51
   3 -11   5    0.38    1.25
   3  11  -5    4.45    2.78
  -3  11   5   -0.28    2.43
   3 -11   4   51.82    6.81
   3  11  -4   58.15    7.69
  -3  11   4   57.04    8.72
   3 -11   3    3.29    2.17
   3  11  -3    5.44    2.81
  -3  11   3    8.86    4.03
   3  11  -2   12.79    4.03
  -3  11   2   11.22    4.19
   3 -11   2    8.97    2.68
  -3  11   1   41.90    7.61
   3  11  -1   32.99    6.04
   3 -11   1   33.91    5.44
  -3  11   0    3.15    2.47
   3  11   0    4.83    2.75
   3 -11   0    4.64    2.38
  -3  11  -1   22.80    5.89
   3 -11  -1   25.56    4.78
  -3  11  -2    5.08    2.83
  -3  11  -3    4.90    3.18
  -3  11  -4   58.20    8.80
  -3  11  -5    2.95    3.20
  -3  11  -6    0.02    3.03
  -3  11  -7    7.30    3.48
  -3  11  -8   -0.87    2.22
  -3  11  -9    2.71    2.84
  -3  11 -10    3.53    2.90
  -3  11 -11    8.87    4.41
  -3  11 -12    5.19    3.69
  -3  11 -13    2.08    2.68
  -3  12   8    8.28    4.16
  -3  12   7   14.37    5.20
  -3  12   6   64.42    9.97
   3  12  -5   15.42    4.55
  -3  12   5   10.68    4.29
   3  12  -4    8.56    3.35
  -3  12   4   17.29    5.42
  -3  12   3   27.19    6.63
   3  12  -3   26.05    5.84
   3  12  -2   28.39    5.77
  -3  12   2   12.06    4.55
  -3  12   1   18.47    5.45
   3  12  -1   29.99    6.09
  -3  12   0    2.92    2.63
   3  12   0    0.52    2.35
   3  12   1   34.40    6.55
  -3  12  -1   28.08    6.72
  -3  12  -2   10.51    4.15
  -3  12  -3   21.78    6.01
  -3  12  -4   10.94    4.61
  -3  12  -5   13.08    4.73
  -3  12  -6   56.54    9.35
  -3  12  -7   18.42    5.56
  -3  12  -8    2.76    3.04
  -3  12  -9    0.52    2.02
  -3  12 -10   -1.27    2.40
   3  13  -3    5.12    3.10
   3  13  -2    9.15    4.03
  -3  13   2    9.90    4.51
   3  13  -1    7.70    3.68
  -3  13   1   -0.69    3.15
  -3  13   0    6.32    3.76
   3  13   0    5.56    3.39
  -3  13  -1    5.14    3.21
   3  13   1   -1.53    2.29
  -3  13  -2    8.99    4.38
   3  13   2   12.31    4.29
  -3  13  -3    2.85    3.37
   3  14  -1    2.37    3.13
   3  14   0    0.04    2.22
   3  14   1   -7.56    3.92
   3  14   2    4.88    3.31
  -4   0   0  392.26   11.97
  -4   0   0  399.61    9.96
  -4   0   0  426.48   13.66
   4   0   0  415.12   12.66
   4   0   0  382.55    9.30
  -4   0  -1  166.40    7.61
  -4   0   1  158.62    5.60
  -4   0  -1  162.28    8.51
  -4   0   1  170.65    8.67
   4   0  -1  174.74    8.88
   4   0   1  169.80    6.70
   4   0  -1  161.79    5.45
  -4   0  -1  160.75    6.90
   4   0  -1  169.99    8.16
   4   0   1  174.09    8.20
  -4   0   1  161.41    7.79
   4   0  -2    1.26    1.02
   4   0  -2    1.98    1.10
  -4   0  -2    0.65    0.67
  -4   0  -2    2.51    1.09
  -4   0   2    0.73    0.75
   4   0   2    0.86    0.85
   4   0  -2    1.20    0.48
   4   0   2    1.22    0.81
  -4   0   2    0.60    0.42
   4   0   3  270.25   10.44
   4   0   3  282.85   10.22
  -4   0  -3  278.50    9.69
   4   0  -3  273.79   10.58
   4   0  -3  257.40   11.01
  -4   0   3  288.39    6.09
  -4   0   3  275.53   10.76
  -4   0  -3  266.28   10.47
   4   0   4   32.55    3.75
   4   0   4   32.10    3.70
  -4   0   4   28.47    1.88
  -4   0  -4   25.81    3.57
  -4   0   4   32.84    3.84
   4   0  -4   29.12    3.92
   4   0  -4   33.78    3.87
  -4   0   5  105.01    7.23
   4   0   5   96.66    6.37
  -4   0  -5   86.93    6.84
  -4   0   5  102.05    3.60
   4   0  -5   92.99    7.08
  -4   0   6    0.77    0.62
  -4   0   6   -0.46    0.90
   4   0   6   -0.26    0.96
  -4   0  -6    0.94    1.30
   4   0  -6   -0.31    1.19
  -4   0   7   73.25    4.21
  -4   0  -7   76.65    7.14
   4   0   7   66.51    5.54
  -4   0   7   76.02    5.98
   4   0  -7   83.27    7.12
   4   0   8  170.31    9.06
  -4   0   8  170.94    8.89
  -4   0  -8  183.42   11.53
  -4   0   8  177.05    7.09
   4   0   9  205.26   10.14
  -4   0   9  206.61    9.72
  -4   0  -9  183.97   12.13
  -4   0   9  198.55    8.16
   4   0  10   35.50    4.43
  -4   0  10   34.41    4.03
  -4   0  10   37.79    3.89
  -4   0 -10   43.47    6.31
  -4   0  11  104.15    6.87
  -4   0  11  114.45    7.21
   4   0  11   97.09    7.49
  -4   0 -11  108.97   10.22
  -4   0 -12   27.78    5.56
  -4   0  12   28.70    3.90
   4   0  12   27.25    4.31
  -4   0  12   24.85    3.52
  -4   0  13   84.57    6.33
   4   0  13   84.04    7.45
  -4   0 -13   81.74    9.70
   4   0  14   48.72    5.97
  -4   0 -14   60.34    8.64
   4   0  15  146.98   10.52
  -4   0 -15  143.38   13.62
   4   0  16   28.19    4.98
  -4   0 -16   37.29    7.24
   4   0  17   45.27    6.35
  -4   0 -17   57.09    9.35
  -4   0 -18   18.25    6.32
   4   0  18   21.27    4.59
  -4   0 -19   61.97   10.31
   4   0  19   35.04    6.00
  -4   0 -20    2.59    2.93
   4   0  20    3.10    2.67
  -4   0 -21   13.41    5.41
   4   0  21   11.98    4.12
  -4   0 -22    3.30    2.75
   4   0  22    4.13    2.58
   4  -1  22    6.25    3.21
  -4  -1 -22    6.52    4.56
   4  -1  21   -1.29    2.36
  -4  -1 -21    9.20    4.34
   4  -1  20    6.69    3.29
  -4  -1 -20   12.19    5.09
   4  -1  19    3.77    2.68
  -4  -1 -19    4.72    3.60
  -4  -1 -18   18.15    5.77
   4  -1  18   24.62    5.13
   4  -1  17   11.21    3.75
  -4  -1 -17   12.72    4.58
  -4  -1 -16  152.88   14.61
   4  -1  16  137.19   10.74
  -4  -1 -15   27.29    6.31
   4  -1  15   27.12    4.82
  -4  -1 -14  146.88   13.43
   4  -1  14  133.48    9.98
   4  -1  13   78.51    7.43
  -4   1  13   84.36    5.82
  -4  -1 -12  168.17   13.32
  -4   1  12  165.61    8.12
   4  -1  12  163.24   10.27
  -4  -1 -11   20.30    4.64
   4  -1  11   15.86    3.41
  -4   1  11   25.57    3.29
  -4   1  10   33.26    3.78
   4  -1  10   41.95    5.04
  -4  -1 -10   41.45    6.12
  -4   1  10   33.67    4.11
  -4  -1  -9    9.87    3.06
  -4   1   9   10.79    2.26
  -4   1   9   10.45    2.17
   4  -1   9   11.45    2.80
   4  -1   8  252.11   11.48
  -4   1   8  251.99    9.94
  -4   1   8  235.68   10.35
  -4  -1  -8  241.43   13.45
   4   1  -7   90.70    7.41
   4  -1   7   77.86    6.30
  -4   1   7   82.81    5.46
  -4   1   7   77.70    6.13
  -4  -1  -7   84.24    7.64
   4  -1   6  255.95   11.13
   4   1  -6  260.63   12.06
  -4  -1  -6  246.97   12.32
   4  -1   5   32.83    4.02
  -4  -1  -5   31.79    4.18
   4   1  -5   30.66    4.12
  -4  -1  -4 1792.99   22.82
   4  -1   4 1743.21   28.16
  -4   1   4 1785.55   19.59
   4   1  -4 1698.95   28.88
  -4  -1  -4 1742.45   28.88
   4  -1   3  285.02   11.24
  -4  -1  -3  288.00    9.12
   4   1  -3  299.46   11.78
  -4   1   3  295.37    8.11
  -4  -1  -3  280.36   10.88
   4   1  -3  297.31   10.35
   4  -1   3  295.99   10.68
   4  -1   2   63.29    5.29
  -4  -1  -2   62.37    4.77
   4   1  -2   64.70    2.39
  -4  -1  -2   65.50    4.42
  -4   1   2   65.23    3.92
   4   1  -2   63.66    5.44
   4   1  -2   61.86    4.69
   4  -1   2   61.67    4.64
  -4  -1  -1  117.21    6.01
   4   1  -1  113.23    4.00
  -4  -1  -1  107.26    6.95
   4   1  -1  116.23    7.29
  -4  -1  -1  111.00    5.75
   4  -1   1  119.23    6.06
  -4   1   1  112.55    5.39
   4   1  -1  117.10    6.29
   4  -1   1  111.49    7.01
  -4   1   1  113.21    6.94
  -4   1   0  436.39   13.35
  -4   1   0  449.35   14.14
  -4  -1   0  447.80   11.89
   4   1   0  464.95    9.69
   4  -1   0  444.53   11.23
  -4  -1   0  452.29   14.19
  -4  -1   0  429.13   10.23
   4  -1   0  469.59   14.39
  -4   1   0  442.82   11.30
   4   1   0  460.40   12.56
  -4  -1   1  101.15    5.80
  -4   1  -1  121.41    6.36
  -4   1  -1  108.28    6.62
   4   1   1  119.60    5.64
  -4  -1   1  109.87    6.96
   4  -1  -1  115.41    7.25
   4  -1  -1  115.00    5.33
  -4  -1   1  114.14    4.55
   4  -1  -1  116.82    7.15
   4   1   1  122.69    6.48
   4   1   2   62.23    4.71
  -4   1  -2   62.66    4.83
   4   1   2   62.89    4.53
   4  -1  -2   57.09    5.16
   4  -1  -2   66.00    5.40
  -4  -1   2   64.52    2.72
  -4  -1   2   62.06    4.67
   4  -1  -3  288.77   11.58
   4   1   3  296.67   10.36
  -4   1  -3  300.49   11.30
   4   1   3  296.54   10.67
  -4  -1   3  292.33   12.34
   4  -1  -3  295.94   11.75
  -4  -1   3  275.49   10.10
   4   1   4 1783.89   28.11
  -4  -1   4 1745.35   29.71
   4   1   4 1763.86   25.54
  -4   1  -4 1750.23   28.94
   4  -1  -4 1735.68   29.18
   4  -1  -4 1830.37   29.35
  -4  -1   4 1773.83   26.51
  -4   1  -5   27.00    3.92
   4   1   5   26.99    3.22
   4  -1  -5   30.86    4.15
  -4  -1   5   26.51    3.43
  -4  -1   5   26.89    3.74
  -4   1  -6  272.09   12.70
   4   1   6  262.34   10.21
  -4  -1   6  266.84   11.49
   4  -1  -6  256.59   11.98
  -4  -1   7   76.27    6.11
  -4  -1   7   77.75    3.01
   4   1   7   87.85    6.06
  -4   1  -7   78.37    7.25
   4  -1  -7   78.34    6.89
  -4  -1   8  248.08   11.03
  -4  -1   8  255.10    6.75
   4   1   8  249.61   10.51
  -4   1  -8  238.27   13.09
  -4  -1   9    9.14    1.52
   4   1   9    6.71    1.87
  -4   1  -9   13.73    3.43
  -4  -1   9   13.20    2.82
  -4  -1  10   29.36    2.98
   4   1  10   30.02    3.99
  -4  -1  10   33.33    4.10
  -4   1 -10   31.75    5.34
  -4  -1  11   18.47    2.56
  -4  -1  11   19.70    3.30
   4   1  11   18.81    3.25
  -4   1 -11   20.93    4.69
   4   1  12  151.90    9.45
  -4  -1  12  140.77    7.61
  -4   1 -12  160.26   12.71
  -4  -1  12  164.68    9.30
  -4   1 -13   91.47   10.09
   4   1  13   81.89    7.29
   4   1  14  134.71    9.57
  -4   1 -14  139.32   13.00
  -4   1 -15   23.10    5.60
   4   1  15   26.40    4.56
   4   1  16  120.06    9.73
  -4   1 -16  132.87   13.67
  -4   1 -17    9.97    4.07
   4   1  17   14.08    3.78
   4   1  18   29.79    5.40
  -4   1 -18   30.56    7.28
  -4   1 -19    3.47    3.38
   4   1  19    1.37    1.86
   4   1  20    6.82    3.15
  -4   1 -20   10.36    4.85
  -4   1 -21   -0.76    2.11
   4   1  21   -0.07    2.06
  -4   1 -22    2.09    3.02
   4   1  22    0.09    1.90
   4  -2  21   -0.89    1.81
  -4  -2 -21    4.45    3.72
  -4  -2 -20   -5.85    3.75
   4  -2  20    2.37    2.24
   4  -2  19    3.49    2.52
  -4  -2 -19    5.33    4.41
   4  -2  18   11.94    3.74
  -4  -2 -18    9.63    4.22
  -4  -2 -17   11.64    4.52
   4  -2  17   12.31    3.71
   4  -2  16    9.05    3.30
  -4  -2 -16   12.89    4.39
  -4  -2 -15   36.15    7.10
   4  -2  15   46.95    6.29
   4  -2  14   65.61    7.22
  -4  -2 -14   59.63    8.86
   4  -2  13  100.16    8.61
  -4  -2 -13  104.80   11.07
  -4   2  13  105.46    5.99
   4  -2  12  104.28    8.58
  -4   2  12  114.40    6.40
  -4   2  11   31.43    3.48
  -4  -2 -11   35.18    6.14
   4  -2  11   26.98    4.47
   4  -2  10   48.19    5.47
  -4  -2 -10   45.58    6.60
  -4   2  10   41.87    4.08
  -4   2   9   59.15    5.03
   4  -2   9   64.00    6.22
  -4  -2  -9   63.85    7.53
  -4  -2  -8  120.20    9.67
   4  -2   8  124.97    8.41
   4   2  -8  131.91    9.10
   4  -2   7    3.73    1.77
  -4  -2  -7    4.81    2.18
   4   2  -7    5.75    2.27
   4   2  -6  192.46   10.33
   4  -2   6  203.79   10.35
  -4  -2  -6  178.63   10.70
   4  -2   5  774.79   19.80
  -4  -2  -5  793.65   21.47
   4   2  -5  803.64   20.51
   4  -2   4  128.74    8.13
  -4  -2  -4  133.10    8.25
  -4  -2  -4  134.62    5.89
   4   2  -4  133.44    8.10
  -4   2   4  136.86    6.47
   4  -2   3   77.01    6.26
  -4  -2  -3   85.15    6.19
   4   2  -3   88.13    5.25
  -4   2   3   87.99    5.23
   4   2  -3   79.72    6.15
  -4  -2  -3   81.96    4.48
   4   2  -2  459.12    6.75
  -4  -2  -2  433.18   12.88
  -4  -2  -2  454.28   10.47
   4   2  -2  462.29   14.50
  -4   2   2  460.85   12.11
   4  -2   2  463.49   13.68
   4   2  -2  448.69   11.62
   4  -2   2  466.05   15.05
  -4  -2  -1   78.58    4.44
   4   2  -1   74.13    3.56
   4   2  -1   74.03    4.65
   4  -2   1   78.37    5.46
  -4   2   1   78.04    5.08
  -4  -2  -1   74.48    4.89
  -4  -2  -1   73.75    5.80
   4  -2   1   69.98    5.89
   4  -2   0   70.17    4.94
  -4  -2   0   60.53    3.93
  -4  -2   0   69.10    4.30
   4   2   0   64.54    3.96
  -4  -2   0   70.16    5.59
  -4   2   0   67.25    5.52
   4  -2   0   64.34    5.73
  -4   2   0   63.81    4.78
   4   2   0   68.58    4.56
  -4  -2   0   71.46    6.23
  -4  -2   1   67.62    4.37
   4   2   1   75.90    4.80
  -4  -2   1   81.87    6.66
  -4  -2   1   74.05    5.73
   4  -2  -1   77.58    6.16
  -4   2  -1   73.53    5.32
   4   2   1   72.00    4.63
  -4  -2   2  467.59   15.75
  -4  -2   2  448.51   11.58
   4  -2  -2  439.82   14.11
   4   2   2  451.88   11.89
   4   2   2  453.19   12.79
   4  -2  -2  453.76   15.02
  -4   2  -2  471.47   13.91
  -4   2  -3   90.25    6.46
  -4  -2   3   91.21    6.94
   4   2   3  100.74    5.69
   4  -2  -3   81.40    6.22
   4  -2  -3   83.38    6.59
   4   2   3   84.61    6.04
  -4  -2   3   83.89    5.22
  -4   2  -4  135.88    8.33
   4   2   4  137.66    6.80
   4   2   4  146.03    8.52
   4  -2  -4  141.44    8.35
  -4  -2   4  132.81    6.85
   4  -2  -4  127.35    8.25
  -4  -2   4  136.36    8.45
  -4   2  -5  819.75   21.39
   4   2   5  771.30   16.43
  -4  -2   5  811.28   20.37
   4  -2  -5  749.28   19.84
   4  -2  -5  774.87   20.54
  -4  -2   5  766.63   17.21
   4   2   6  183.65    8.20
  -4   2  -6  204.43   11.16
  -4  -2   6  197.85   10.17
   4  -2  -6  200.10   10.62
  -4  -2   6  174.32    8.69
  -4  -2   7    3.70    1.62
  -4   2  -7    4.88    2.11
   4  -2  -7    4.39    2.04
   4   2   7    6.22    1.76
  -4   2  -8  128.13    9.72
   4   2   8  126.61    7.29
  -4  -2   8  125.20    8.15
   4  -2  -8  126.57    8.90
  -4  -2   8  125.92    3.90
  -4   2  -9   61.13    7.07
   4   2   9   57.79    5.12
  -4  -2   9   62.74    5.86
  -4  -2   9   60.86    3.31
   4   2  10   48.28    4.96
  -4  -2  10   44.07    5.11
  -4  -2  10   42.51    3.20
  -4   2 -10   46.10    6.45
  -4   2 -11   28.96    5.41
  -4  -2  11   23.03    3.76
   4   2  11   24.48    3.76
  -4  -2  11   26.56    2.83
   4   2  12  121.35    8.29
  -4   2 -12  116.59   10.96
  -4  -2  12  109.05    6.18
  -4   2 -13  115.15   11.43
   4   2  13  112.64    8.38
  -4  -2  13  101.73    6.47
   4   2  14   86.09    7.67
  -4   2 -14   73.03    9.43
   4   2  15   46.17    5.89
  -4   2 -15   56.92    8.59
  -4   2 -16   11.37    4.64
   4   2  16   18.80    4.06
   4   2  17   15.31    3.85
  -4   2 -17    8.60    4.13
  -4   2 -18   21.37    6.28
   4   2  18   11.42    3.44
   4   2  19    5.42    2.73
  -4   2 -19    8.38    4.16
  -4   2 -20   -3.74    3.25
   4   2  20    0.29    1.84
   4   2  21   -1.35    2.12
  -4   2 -21   -3.52    3.65
   4   2  22    2.91    2.45
  -4   2 -22    9.16    4.86
   4  -3  21    0.24    2.09
  -4  -3 -21   -5.50    4.18
  -4  -3 -20    3.45    2.91
   4  -3  20   -4.87    3.04
   4  -3  19   -4.26    2.81
  -4  -3 -19   -1.36    2.24
  -4  -3 -18    8.45    4.60
   4  -3  18    6.29    2.83
  -4  -3 -17   22.96    6.06
   4  -3  17    9.88    3.33
  -4  -3 -16   78.29   10.84
   4  -3  16   65.66    7.89
   4  -3  15   22.44    4.61
  -4  -3 -15   20.68    5.71
   4   3 -14    2.17    1.23
   4  -3  14    4.81    2.26
  -4   3  14    5.32    1.30
   4  -3  13  162.41   11.29
  -4   3  13  159.81    6.79
   4   3 -13  159.61    8.74
  -4  -3 -13  157.79   13.85
   4  -3  12   54.03    6.38
   4   3 -12   45.22    4.36
  -4   3  12   47.39    3.92
  -4  -3 -12   55.81    8.05
   4  -3  11   51.69    6.12
  -4   3  11   50.96    4.27
  -4  -3 -11   40.36    6.63
   4   3 -11   47.83    4.12
  -4   3  10   13.55    2.41
   4   3 -10   15.41    2.26
  -4  -3 -10   20.29    4.77
   4  -3  10   20.21    3.71
   4   3  -9   61.87    3.81
   4  -3   9   51.90    5.87
  -4  -3  -9   60.08    7.38
   4   3  -8  147.03    5.03
   4   3  -8  141.85    9.53
   4  -3   8  150.44    9.65
  -4  -3  -8  154.81   11.20
   4  -3   7   63.46    6.21
  -4  -3  -7   64.99    6.97
   4   3  -7   71.42    6.62
   4   3  -7   66.90    2.80
   4  -3   6   23.21    3.79
   4   3  -6   29.75    4.23
  -4  -3  -6   28.25    4.46
   4  -3   5  207.85   10.86
  -4  -3  -5  213.29   11.42
   4   3  -5  203.01   10.25
   4  -3   4   27.23    4.00
  -4  -3  -4   21.80    3.48
   4   3  -4   21.42    3.36
  -4  -3  -4   23.25    3.66
  -4   3   4   23.10    3.04
   4  -3   3  171.99    9.78
  -4  -3  -3  188.79   10.21
   4   3  -3  167.69    4.89
   4   3  -3  179.11    4.33
   4   3  -3  169.63    8.95
  -4   3   3  168.93    8.21
   4   3  -2  399.87    8.85
  -4  -3  -2  414.57    8.92
   4   3  -2  407.22   13.69
  -4   3   2  385.16   12.53
   4   3  -2  415.48   10.09
   4  -3   2  397.37   14.51
  -4  -3  -2  422.72   15.20
   4   3  -1  291.37    8.59
  -4  -3  -1  309.21   12.89
  -4  -3  -1  299.02    7.52
  -4   3   1  295.87   11.07
   4   3  -1  302.04    8.49
   4  -3   1  298.12   12.61
   4   3   0   -0.16    0.80
  -4  -3   0   -0.32    0.54
   4  -3   0    0.00    1.34
  -4   3   0   -0.15    0.99
  -4  -3   0    1.77    1.67
   4   3   0    0.45    0.65
  -4  -3   0   -2.71    1.35
  -4  -3   1  296.82    8.08
  -4  -3   1  295.40   12.64
  -4   3  -1  288.06   11.33
   4  -3  -1  295.83   12.59
   4   3   1  294.06   10.42
   4   3   1  294.98    8.72
   4   3   2  406.49   10.49
   4   3   2  409.65   13.25
  -4  -3   2  435.80   15.29
   4  -3  -2  406.20   15.00
   4  -3  -2  403.06   13.59
  -4  -3   2  423.82   10.09
  -4   3  -2  412.53   13.98
   4   3   3  170.37    6.95
  -4  -3   3  187.37   10.10
   4  -3  -3  162.03    8.79
   4   3   3  178.31    9.27
   4  -3  -3  170.42    9.85
  -4  -3   3  162.81    6.70
  -4   3  -3  183.58    9.63
  -4  -3   4   23.14    3.74
   4   3   4   23.83    2.71
  -4   3  -4   21.57    3.58
   4  -3  -4   28.07    3.87
  -4  -3   4   24.83    2.80
   4  -3  -4   27.10    4.05
   4   3   5  205.74    8.04
  -4  -3   5  194.69   10.35
   4  -3  -5  202.46   10.27
   4  -3  -5  216.68   11.36
  -4  -3   5  194.67    8.26
  -4   3  -5  213.00   11.29
  -4  -3   6   26.29    3.27
   4   3   6   28.20    3.11
   4  -3  -6   31.10    4.21
  -4   3  -6   25.86    4.26
  -4  -3   6   22.19    3.64
  -4  -3   7   61.62    6.01
  -4   3  -7   63.84    6.78
   4   3   7   66.70    4.93
  -4  -3   7   58.08    5.06
   4  -3  -7   62.10    6.16
  -4   3  -8  155.12   10.96
   4   3   8  138.65    7.44
  -4  -3   8  153.89    9.54
   4  -3  -8  155.34    9.98
  -4   3  -9   74.82    7.87
  -4  -3   9   67.27    3.57
  -4  -3   9   65.86    6.33
   4   3   9   68.73    5.46
  -4   3 -10   14.20    3.70
  -4  -3  10   17.11    3.42
   4   3  10   16.02    2.93
  -4  -3  10   18.69    2.19
  -4   3 -11   54.79    7.38
   4   3  11   51.34    5.14
  -4  -3  11   49.21    3.79
  -4   3 -12   52.82    7.55
  -4  -3  12   47.75    4.04
   4   3  12   48.26    5.37
   4   3  13  182.39   10.41
  -4   3 -13  159.96   13.45
   4   3  14    5.55    2.34
  -4   3 -14    1.07    2.02
   4   3  15   33.07    4.99
  -4   3 -15   27.74    6.28
  -4   3 -16   61.29    9.19
   4   3  16   72.18    7.49
  -4   3 -17   21.68    5.96
   4   3  17   16.14    3.96
   4   3  18   10.72    3.29
  -4   3 -18   15.12    5.08
  -4   3 -19   -4.21    3.25
   4   3  19    0.90    1.99
  -4   3 -20    0.51    2.37
   4   3  20    1.90    2.34
  -4   3 -21    2.75    2.28
   4   3  21    4.10    2.50
   4  -4  21   10.83    4.20
   4  -4  20    4.28    2.64
   4  -4  19    6.71    3.28
   4  -4  18   -3.26    2.51
   4  -4  17    1.11    2.12
   4  -4  16   25.03    5.09
   4  -4  15   14.30    4.05
   4  -4  14   64.47    7.67
   4   4 -13  114.95    7.55
   4  -4  13  111.89    9.71
  -4  -4 -13  103.95    7.32
   4  -4  12  218.75   13.23
  -4  -4 -12  209.85   10.47
  -4   4  12  227.39    8.12
   4   4 -12  224.72    9.82
  -4   4  11   31.27    3.36
   4  -4  11   31.24    4.94
  -4  -4 -11   26.58    3.86
   4   4 -11   23.92    3.15
   4  -4  10   67.75    6.97
  -4  -4 -10   66.46    6.07
   4   4 -10   66.14    4.67
   4  -4   9   92.78    8.04
   4   4  -9   93.69    5.11
   4   4  -9  101.75    8.31
  -4  -4  -9   96.32    7.22
   4  -4   8   63.64    6.58
   4   4  -8   58.08    3.72
  -4  -4  -8   73.67    6.32
   4   4  -8   54.74    6.04
   4   4  -7   23.69    3.80
   4   4  -7   24.79    2.27
   4  -4   7   24.18    4.16
  -4  -4  -7   20.79    3.46
   4   4  -6   31.04    2.38
   4  -4   6   32.30    4.66
   4   4  -6   35.20    4.47
  -4  -4  -6   35.84    4.46
   4  -4   5  133.26    9.20
  -4  -4  -5  139.11    8.64
   4   4  -5  126.02    8.10
   4   4  -5  145.30    4.92
  -4   4   4  291.66   11.88
   4   4  -4  279.83    7.09
   4   4  -4  276.70   11.59
   4  -4   4  271.00   12.83
  -4  -4  -4  280.60   12.32
   4   4  -3  295.18    7.65
  -4   4   3  315.24   12.43
   4   4  -3  291.14   11.76
  -4  -4  -3  319.25   13.06
   4  -4   3  306.42   13.52
   4   4  -2   76.46    4.82
   4   4  -2   73.72    5.92
  -4   4   2   83.38    6.48
  -4  -4  -2   88.75    6.96
   4  -4   2   79.88    6.89
   4   4  -1  215.91    8.72
  -4   4   1  229.17   10.76
   4   4  -1  224.32    6.19
   4  -4   1  209.10   11.24
  -4  -4  -1  236.29   11.34
   4   4   0    9.60    1.46
   4  -4   0    8.89    2.78
  -4   4   0    5.23    1.97
  -4  -4   0    4.07    0.84
  -4  -4   0    6.59    1.88
  -4  -4   0   13.02    3.07
   4   4   0    8.96    2.09
  -4  -4   1  223.07    5.75
   4   4   1  227.15   10.17
  -4  -4   1  218.52   11.16
   4   4   1  217.76    6.71
  -4   4  -1  220.79   10.89
   4  -4  -1  224.38   11.48
   4   4   2   75.02    4.23
  -4  -4   2   74.73    3.65
   4  -4  -2   71.89    5.79
   4   4   2   72.17    6.11
  -4  -4   2   82.01    6.99
  -4   4  -2   87.59    6.97
   4  -4  -2   66.62    6.41
   4   4   3  298.98    8.76
   4  -4  -3  289.22   11.75
  -4  -4   3  306.63   13.34
   4  -4  -3  283.61   13.20
  -4   4  -3  303.30   13.17
  -4  -4   3  292.08    7.87
  -4   4  -4  277.88   12.94
   4   4   4  283.35    8.76
  -4  -4   4  279.72   12.79
   4  -4  -4  277.11   11.72
   4  -4  -4  254.08   12.62
  -4  -4   4  263.45    8.16
   4   4   5  132.58    6.23
  -4  -4   5  146.17    9.44
   4  -4  -5  145.20    8.72
  -4  -4   5  134.94    6.31
   4  -4  -5  154.12    9.92
  -4   4  -5  144.92    9.76
   4   4   6   33.65    3.26
   4  -4  -6   35.28    4.53
  -4  -4   6   37.46    4.93
  -4   4  -6   26.63    4.46
  -4  -4   6   31.39    3.32
   4   4   7   27.95    3.19
  -4   4  -7   21.33    4.25
   4  -4  -7   32.90    4.54
  -4  -4   7   28.91    4.36
  -4  -4   7   21.60    2.95
  -4   4  -8   62.13    7.14
   4   4   8   55.64    4.63
  -4  -4   8   68.57    6.76
   4  -4  -8   65.81    6.62
  -4  -4   9  100.33    8.33
  -4   4  -9   95.59    9.20
   4   4   9   86.58    6.00
   4  -4  -9  100.29    8.37
  -4   4 -10   76.75    8.55
   4   4  10   75.83    5.90
  -4  -4  10   72.76    4.47
  -4   4 -11   22.85    5.23
   4   4  11   33.60    4.24
  -4  -4  11   26.40    2.93
   4   4  12  236.77   11.35
  -4   4 -12  203.55   14.82
   4   4  13  112.00    8.24
  -4   4 -13  125.05   12.09
  -4   4 -14   54.42    8.40
   4   4  14   64.80    6.58
   4   4  15   13.70    3.38
  -4   4 -15   12.00    4.25
   4   4  16   24.18    4.48
  -4   4 -16   25.08    6.39
   4   4  17    3.94    2.25
  -4   4 -17   -0.94    2.24
  -4   4 -18    3.28    3.16
   4   4  18   13.07    3.63
  -4   4 -19    6.15    3.40
   4   4  19    1.74    2.06
  -4   4 -20    0.27    2.23
   4   4  20   10.57    3.86
  -4   4 -21   15.47    5.87
   4   4  21    7.72    3.17
   4  -5  20    4.56    2.95
   4  -5  19   11.70    4.18
   4  -5  18   23.26    5.33
   4  -5  17   29.53    5.81
   4  -5  16    1.92    1.83
   4  -5  15   48.29    7.02
   4  -5  14   13.93    3.86
   4  -5  13   61.46    7.51
   4   5 -12    3.22    1.57
  -4  -5 -12    1.29    1.08
   4  -5  12    5.73    2.50
   4  -5  11   95.07    8.97
  -4  -5 -11  104.35    7.21
   4   5 -11   95.35    6.47
   4  -5  10   53.99    6.72
  -4  -5 -10   56.89    5.37
   4   5 -10   51.30    6.20
   4   5 -10   48.68    4.41
   4  -5   9   57.76    6.68
  -4  -5  -9   59.26    5.55
   4   5  -9   65.81    6.75
   4   5  -9   54.16    4.32
   4  -5   8   20.83    4.17
  -4  -5  -8   25.60    3.72
   4   5  -8   22.02    3.87
   4   5  -8   23.94    2.73
  -4  -5  -7   49.63    5.18
   4  -5   7   40.27    5.42
   4   5  -7   53.25    3.93
   4  -5   6   64.59    6.84
   4   5  -6   65.44    6.14
  -4  -5  -6   65.40    6.03
   4   5  -6   68.30    4.29
   4  -5   5   58.81    6.39
   4   5  -5   71.49    6.11
  -4  -5  -5   66.95    6.05
   4   5  -5   64.82    4.18
   4   5  -4   11.32    2.45
   4   5  -4   11.45    1.86
  -4  -5  -4   13.63    2.94
   4  -5   4   17.55    3.62
  -4   5   4   14.47    3.09
  -4  -5  -3    6.06    1.99
   4  -5   3    5.35    2.04
   4   5  -3    5.95    1.90
   4   5  -3    5.20    1.27
  -4   5   3    7.00    2.40
  -4   5   2   27.30    4.14
   4  -5   2   30.26    4.52
  -4  -5  -2   24.88    3.80
  -4  -5  -1   21.50    3.71
  -4   5   1   16.31    3.34
   4  -5   1   22.93    4.03
   4  -5   0   31.04    4.67
  -4   5   0   36.56    4.78
   4   5   0   33.27    4.07
  -4  -5   0   34.24    3.88
  -4  -5   0   38.07    4.83
   4   5   0   34.43    1.78
   4  -5  -1   18.09    3.61
   4   5   1   20.97    1.75
  -4   5  -1   16.97    3.34
  -4  -5   1   15.20    3.27
   4   5   2   27.98    2.31
   4  -5  -2   23.22    3.97
  -4  -5   2   26.44    1.35
  -4   5  -2   25.97    4.19
  -4  -5   2   30.13    4.47
  -4   5  -3    4.12    2.06
  -4  -5   3    6.84    0.94
   4   5   3    5.36    1.14
  -4  -5   3    4.60    2.05
   4  -5  -3    3.99    1.58
   4  -5  -3    4.03    1.82
  -4  -5   4   11.65    1.48
   4   5   4   13.67    1.90
  -4  -5   4   11.54    2.94
  -4   5  -4    8.94    2.85
   4  -5  -4    9.71    2.39
   4  -5  -4   11.82    3.19
  -4  -5   5   70.55    6.87
   4   5   5   70.91    4.42
   4  -5  -5   59.54    5.64
   4  -5  -5   59.18    6.51
  -4  -5   5   67.88    4.03
  -4   5  -5   64.71    6.82
   4   5   6   65.70    4.48
  -4  -5   6   67.67    4.53
  -4  -5   6   73.44    7.20
   4  -5  -6   60.05    5.83
  -4   5  -6   64.67    7.15
   4   5   7   48.52    4.07
  -4   5  -7   51.16    6.62
   4  -5  -7   52.34    5.66
  -4  -5   7   44.99    4.03
   4  -5  -8   22.22    3.90
  -4  -5   8   21.01    4.11
  -4   5  -8   21.04    4.50
  -4  -5   8   18.01    2.83
   4   5   8   26.16    3.19
  -4   5  -9   58.52    7.45
   4   5   9   57.05    4.83
   4  -5  -9   60.44    6.57
  -4   5 -10   55.22    7.50
   4   5  10   54.75    4.97
   4  -5 -10   61.80    6.92
   4   5  11  104.60    7.24
  -4   5 -11  101.74   10.67
  -4   5 -12   -0.16    2.70
   4   5  12    2.67    1.61
  -4   5 -13   65.63    8.93
   4   5  13   65.83    6.34
  -4   5 -14   23.71    5.80
   4   5  14   11.63    2.93
  -4   5 -15   48.96    8.36
   4   5  15   48.09    5.86
   4   5  16    6.18    2.63
  -4   5 -16    4.28    3.07
   4   5  17   25.50    4.73
  -4   5 -17   25.24    6.92
   4   5  18   18.69    4.40
  -4   5 -18   11.42    4.70
   4   5  19   11.57    3.53
  -4   5 -19    4.11    3.33
  -4   5 -20    0.14    2.96
   4   5  20    8.36    3.34
   4   5  21    0.71    1.92
   4  -6  20    3.89    2.65
   4  -6  19   15.02    4.50
   4  -6  18    3.37    2.43
   4  -6  17    8.79    3.60
   4  -6  16   27.90    5.63
   4  -6  15   60.39    8.15
   4  -6  14   51.26    7.24
   4  -6  13    4.51    2.37
   4  -6  12    1.54    2.10
   4   6 -12   -0.99    1.58
   4   6 -11   39.48    5.73
   4   6 -11   35.52    4.26
  -4  -6 -11   40.59    4.48
   4  -6  11   32.87    5.58
   4   6 -10    2.57    1.32
   4   6 -10    3.87    2.23
   4  -6  10    2.33    1.86
  -4  -6 -10    0.84    1.18
   4  -6   9   19.47    4.15
   4   6  -9   15.43    3.57
  -4  -6  -9   14.73    2.92
   4   6  -9   15.59    2.67
   4   6  -8  129.87    7.04
   4  -6   8  127.92   10.19
  -4  -6  -8  119.80    7.99
   4   6  -8  122.22    8.85
   4   6  -7    2.02    1.12
   4  -6   7    2.19    2.09
   4   6  -7    1.44    1.23
  -4  -6  -7    3.51    1.72
   4  -6   6   16.05    3.72
  -4  -6  -6   20.68    3.53
   4   6  -6   15.43    3.01
  -4  -6  -5  237.75   11.64
   4   6  -5  233.99   11.06
   4   6  -5  229.95    9.14
   4  -6   5  248.72   13.55
   4  -6   4   15.79    3.56
  -4  -6  -4   18.22    3.42
   4   6  -4   21.30    2.91
  -4   6   4   21.95    4.06
   4   6  -4   21.85    3.34
  -4  -6  -3  162.09    9.81
  -4   6   3  170.38   10.88
   4   6  -3  170.36    8.05
   4  -6   3  144.88   10.31
  -4  -6  -2   73.43    6.77
  -4   6   2   73.64    7.14
   4  -6   2   67.40    7.04
  -4   6   1   15.53    3.63
  -4  -6  -1   16.32    3.48
   4  -6   1   17.55    3.72
  -4  -6  -1   14.69    2.57
   4  -6   0    0.54    1.23
  -4   6   0   -0.60    1.50
  -4   6   0   -0.29    1.52
  -4  -6   0   -1.00    1.51
  -4  -6   0   -1.60    1.05
  -4   6  -1   17.05    3.65
  -4  -6   1   14.57    3.42
   4  -6  -1   11.91    2.89
  -4  -6   1   15.53    2.54
  -4  -6   2   73.04    7.04
  -4   6  -2   65.87    6.95
   4  -6  -2   61.36    6.70
   4   6   2   73.07    2.87
   4   6   3  175.21    5.61
  -4  -6   3  177.92   11.20
  -4   6  -3  171.80   11.37
   4  -6  -3  166.96   11.02
   4   6   4   24.12    2.37
   4  -6  -4   12.97    2.66
  -4  -6   4   29.55    4.81
   4  -6  -4   21.01    4.01
  -4   6  -4   21.85    4.33
   4   6   5  233.97    7.78
  -4  -6   5  264.40   13.91
   4  -6  -5  239.05   11.25
   4  -6  -5  238.32   13.38
  -4   6  -5  247.37   14.08
  -4  -6   5  229.83    5.87
   4   6   6   18.17    2.36
  -4   6  -6   26.81    4.98
   4  -6  -6   18.49    3.26
  -4  -6   6   20.65    2.22
  -4  -6   7    1.02    0.84
  -4   6  -7    1.17    2.39
   4  -6  -7    1.17    1.38
   4   6   7    0.55    0.75
   4   6   8  128.19    6.79
  -4   6  -8  126.20   10.86
   4  -6  -8  144.72    9.78
  -4  -6   8  113.31    6.44
  -4   6  -9   17.14    4.62
   4   6   9   19.19    2.88
   4  -6  -9   20.19    4.06
   4  -6 -10    1.69    1.51
   4   6  10    2.17    1.32
  -4   6 -10   -0.48    2.50
   4  -6 -11   37.66    5.64
   4   6  11   39.04    4.44
  -4   6 -11   40.25    7.01
  -4   6 -12   -0.45    2.19
   4  -6 -12   -0.41    1.84
   4   6  12    1.61    1.31
   4   6  13    7.04    2.39
  -4   6 -13    3.65    3.08
  -4   6 -14   48.95    8.19
   4   6  14   57.40    6.15
  -4   6 -15   51.42    8.60
   4   6  15   65.43    6.79
  -4   6 -16   42.42    8.42
   4   6  16   36.77    5.46
   4   6  17    6.79    2.72
  -4   6 -17    8.11    4.25
  -4   6 -18    4.35    3.47
   4   6  18    3.66    2.32
   4   6  19   13.07    3.81
  -4   6 -19   -1.09    2.75
   4   6  20    4.19    2.40
  -4   6 -20   -2.70    3.29
   4   6  21   19.52    4.94
   4  -7  19    6.21    3.15
   4  -7  18   15.28    4.67
   4  -7  17    0.55    1.73
   4  -7  16   32.85    6.45
   4  -7  15    3.96    2.69
   4  -7  14   24.34    5.33
   4   7 -14   18.70    4.55
   4  -7  13   27.17    5.48
   4   7 -13   27.07    5.17
   4  -7  12   17.10    4.41
   4   7 -12    8.72    3.05
   4  -7  11   34.99    5.92
   4   7 -11   31.54    5.25
   4  -7  10   76.54    8.51
  -4  -7 -10   81.23    6.47
   4   7 -10   71.99    7.30
   4  -7   9  137.88   11.22
   4   7  -9  140.10    8.31
   4   7  -9  136.20    9.72
  -4  -7  -9  154.12    9.15
   4  -7   8   86.43    8.69
  -4  -7  -8   87.76    7.01
   4   7  -8   87.03    7.52
   4   7  -8   82.43    6.26
   4  -7   7   25.90    4.89
   4   7  -7   33.12    4.49
  -4  -7  -7   26.41    4.07
   4   7  -7   34.59    4.08
   4  -7   6    5.91    2.39
   4   7  -6    8.97    2.14
  -4  -7  -6   10.54    2.52
   4   7  -6   10.00    2.43
   4   7  -5   -1.66    1.24
   4  -7   5    1.90    1.82
  -4  -7  -5    0.45    1.32
   4   7  -5   -0.17    1.20
   4   7  -4    2.11    1.33
   4  -7   4    3.63    1.95
  -4  -7  -4    4.15    2.00
   4   7  -4    1.64    1.03
  -4   7   4   -0.27    1.94
   4  -7   3   41.36    5.84
  -4  -7  -3   47.72    5.64
   4   7  -3   47.34    4.78
  -4   7   3   48.29    6.34
   4  -7   2    5.07    2.27
  -4   7   2    4.29    2.20
  -4  -7  -2    4.64    2.27
  -4  -7  -2    4.31    1.59
  -4  -7  -1   81.18    7.55
  -4  -7  -1   72.62    5.61
  -4   7   1   76.73    7.93
   4  -7   1   72.23    7.46
  -4  -7   0  154.83   10.47
   4  -7   0  136.94   10.29
  -4   7   0  136.19    7.50
  -4  -7   0  144.39    7.71
  -4   7   0  123.35   10.11
  -4   7  -1   66.17    5.34
  -4   7  -1   73.49    7.86
   4  -7  -1   75.19    7.68
  -4  -7   1   78.17    7.66
  -4   7  -2    6.81    2.49
  -4  -7   2    5.17    2.66
   4  -7  -2   -0.27    1.62
  -4   7  -3   51.28    6.72
   4  -7  -3   44.93    5.99
   4   7   3   47.06    2.27
  -4   7  -4    1.84    1.58
   4   7   4    1.90    0.74
   4  -7  -4    0.68    0.97
   4  -7  -4   -0.90    1.98
  -4   7  -5   -0.05    1.98
   4   7   5    0.59    0.65
   4  -7  -5    0.99    1.22
  -4  -7   6   11.22    1.00
  -4   7  -6   10.17    3.40
   4   7   6    7.47    1.52
   4  -7  -6    9.54    2.44
  -4  -7   7   33.72    2.27
   4   7   7   32.29    3.23
  -4   7  -7   33.03    5.80
   4  -7  -7   29.30    4.28
   4   7   8   85.37    5.50
  -4  -7   8   83.21    4.07
   4  -7  -8   76.26    6.99
  -4   7  -8   74.29    8.88
  -4   7  -9  118.53   11.40
   4   7   9  139.44    7.43
  -4  -7   9  134.95    5.78
   4  -7  -9  132.89    9.71
  -4   7 -10   76.63    9.50
   4   7  10   74.01    5.81
   4  -7 -10   74.87    7.60
   4   7  11   25.39    3.68
   4  -7 -11   35.42    5.60
  -4   7 -11   38.16    7.08
   4  -7 -12    7.51    3.09
   4   7  12    4.62    1.92
  -4   7 -12   10.70    4.03
  -4   7 -13   28.63    6.24
   4   7  13   28.60    4.18
   4  -7 -13   42.60    6.42
  -4   7 -14   20.77    5.89
   4  -7 -14   16.33    4.27
   4   7  14   19.89    3.71
  -4   7 -15   -4.56    3.45
   4   7  15    2.06    1.80
  -4   7 -16   38.02    7.68
   4   7  16   43.96    5.87
  -4   7 -17    4.94    3.49
   4   7  17    4.18    2.45
  -4   7 -18   24.29    6.74
   4   7  18   12.63    3.65
   4   7  19   12.60    3.56
  -4   7 -19   27.04    7.31
   4   7  20    6.21    2.99
   4  -8  19    0.43    1.69
   4  -8  18    7.65    3.62
   4  -8  17    9.99    4.37
   4  -8  16    2.91    2.35
   4  -8  15    7.91    3.46
   4   8 -15    7.11    3.21
   4  -8  14    2.78    2.40
   4   8 -14    1.60    2.01
   4  -8  13    1.21    1.53
   4   8 -13   -0.61    1.64
   4  -8  12   65.33    8.42
   4   8 -12   72.34    7.88
   4  -8  11   16.55    4.44
   4   8 -11   18.28    3.91
   4  -8  10   44.00    6.91
   4   8 -10   48.27    5.92
   4   8  -9    2.13    1.57
   4  -8   9    2.17    2.31
   4   8  -8   56.35    5.99
   4   8  -8   65.81    6.20
   4  -8   7   -0.51    1.92
   4   8  -7   -0.70    1.07
  -4  -8  -7   -0.88    1.61
   4   8  -7   -0.50    1.20
  -4  -8  -6   56.53    6.12
   4   8  -6   57.46    5.55
   4   8  -6   60.47    5.90
   4  -8   6   61.66    7.37
   4   8  -5   11.68    2.70
  -4  -8  -5   17.00    3.62
   4  -8   5   10.08    3.11
  -4   8   5   12.68    3.48
   4   8  -4   10.01    2.64
  -4  -8  -4   11.89    3.22
   4  -8   4   12.87    3.39
  -4   8   4   13.37    3.78
  -4   8   3   59.46    7.51
   4  -8   3   50.12    6.53
   4   8  -3   55.50    5.69
  -4   8   2    6.50    2.99
   4  -8   2   10.81    3.46
   4   8  -2   13.55    3.12
  -4   8   1   72.85    8.26
   4  -8   1   79.53    8.18
   4  -8   0   39.32    5.77
  -4   8   0   34.70    5.91
  -4   8  -1   75.99    8.51
   4  -8  -1   73.05    7.92
  -4   8  -2   11.79    3.79
   4  -8  -2    8.47    2.99
  -4   8  -3   58.46    7.74
   4  -8  -3   46.72    6.30
  -4   8  -4   18.98    4.70
   4  -8  -4   14.98    3.95
  -4   8  -5    8.25    3.24
   4  -8  -6   54.39    5.50
  -4   8  -6   60.28    8.04
   4  -8  -7    1.62    1.37
  -4   8  -7    1.78    2.39
   4  -8  -8   73.71    6.89
  -4   8  -8   77.00    9.44
  -4   8  -9    5.56    3.33
   4  -8  -9    3.93    2.04
   4  -8 -10   48.05    5.99
  -4   8 -10   48.56    7.94
   4  -8 -11   20.95    4.36
  -4   8 -11   28.03    6.36
   4  -8 -12   62.96    7.44
  -4   8 -12   63.86    9.58
  -4   8 -13   -3.18    3.50
   4  -8 -13    0.48    1.60
  -4   8 -14    0.67    2.59
   4  -8 -14    1.12    1.97
  -4   8 -15    5.72    3.98
   4  -8 -15   11.16    3.81
  -4   8 -16   -4.03    3.49
   4  -8 -16    1.56    1.98
  -4   8 -17    2.79    2.88
   4  -8 -17    6.51    3.23
   4  -8 -18   11.85    4.22
   4  -9  18   12.47    4.61
   4  -9  17    6.64    3.33
   4  -9  16   22.39    5.69
   4  -9  15    5.46    2.89
   4  -9  14   -2.45    2.27
   4  -9  13   11.92    4.09
   4  -9  12   16.73    4.56
   4  -9  11   80.53    9.45
   4  -9  10   52.44    7.58
   4  -9   9   23.76    5.00
   4  -9   8    2.33    2.06
   4  -9   7   37.14    6.20
   4   9  -7   31.85    4.66
   4  -9   6   20.99    4.68
   4   9  -6   21.46    3.88
  -4   9   6   17.02    4.55
   4   9  -5   12.84    3.11
  -4   9   5    8.02    3.34
   4   9  -4    0.22    1.22
   4  -9   4    4.95    2.40
  -4   9   4    4.63    2.73
   4  -9   3   20.68    4.62
   4   9  -3   17.08    3.62
  -4   9   3   16.26    4.49
  -4   9   2   19.75    5.01
   4  -9   2   22.38    4.66
   4   9  -2   13.06    3.16
   4  -9   1   20.83    4.40
  -4   9   1   29.90    5.85
  -4   9   0  114.34   11.10
   4  -9   0  100.73    9.48
  -4   9  -1   24.18    5.41
   4  -9  -1   22.19    4.66
  -4   9  -2   19.75    4.89
   4  -9  -2   24.89    5.04
  -4   9  -3   16.35    4.70
   4  -9  -3   23.83    4.89
  -4   9  -4   -0.87    1.94
  -4   9  -5    8.77    3.64
  -4   9  -6   18.81    4.86
  -4   9  -7   40.34    7.10
  -4   9  -8    2.31    2.13
  -4   9  -9   31.11    6.67
  -4   9 -10   51.22    8.51
  -4   9 -11  102.35   11.87
  -4   9 -12    9.58    4.30
  -4   9 -13   10.23    4.44
  -4   9 -14   -5.15    3.77
  -4   9 -15    5.51    3.70
  -4   9 -16   26.61    7.12
   4 -10  17    7.97    3.74
   4 -10  16    8.19    3.74
   4 -10  15   10.32    3.90
   4 -10  14    6.74    3.49
   4 -10  13   12.19    3.97
   4 -10  12   14.43    4.35
   4 -10  11   24.62    5.37
   4 -10  10   23.20    5.17
   4 -10   9   21.02    4.81
   4 -10   8   11.72    3.71
   4 -10   7   20.86    4.83
  -4  10   7   26.91    6.12
   4 -10   6   11.85    3.71
  -4  10   6   10.05    3.94
   4 -10   5   62.01    7.94
   4  10  -5   51.06    6.53
  -4  10   5   63.30    8.81
   4 -10   4   59.45    7.64
  -4  10   4   75.55    9.52
   4  10  -4   69.78    7.58
  -4  10   3   34.31    6.65
   4  10  -3   29.76    4.97
   4 -10   3   30.37    5.59
   4 -10   2   43.73    6.60
  -4  10   2   54.55    8.26
   4  10  -2   59.80    7.12
   4 -10   1    7.74    3.08
  -4  10   1    8.68    3.76
   4  10  -1   10.65    3.35
  -4  10   0  161.06   13.70
   4 -10   0  145.36   11.71
  -4  10  -1   13.41    4.52
   4 -10  -1    9.35    3.18
  -4  10  -2   57.29    8.49
   4 -10  -2   71.08    8.24
  -4  10  -3   33.81    6.76
  -4  10  -4   64.11    8.94
  -4  10  -5   58.39    8.61
  -4  10  -6   11.27    4.20
  -4  10  -7   20.17    5.55
  -4  10  -8    9.69    4.20
  -4  10  -9   29.19    6.64
  -4  10 -10   30.52    6.76
  -4  10 -11   28.62    6.72
  -4  10 -12    7.97    3.97
  -4  10 -13   11.25    4.60
  -4  10 -14   15.28    5.75
   4 -11  10    4.18    2.56
   4 -11   9    6.75    3.00
   4 -11   8    3.41    2.89
  -4  11   8    8.55    3.99
   4 -11   7    1.48    2.00
  -4  11   7    7.84    4.06
   4 -11   6    1.65    1.78
  -4  11   6    0.30    2.81
   4 -11   5   13.04    3.80
  -4  11   5    6.24    3.76
  -4  11   4    2.28    2.74
   4 -11   4    1.05    1.64
   4  11  -4    5.98    3.05
  -4  11   3    0.41    1.90
   4 -11   3   -1.22    1.74
   4  11  -3   -3.11    2.27
   4 -11   2    0.31    1.45
   4  11  -2    6.42    2.73
  -4  11   1    7.44    3.75
   4  11  -1   13.34    3.85
   4 -11   1   13.24    3.79
  -4  11   0    0.11    2.02
   4  11   0    2.22    2.42
   4 -11   0    3.12    2.13
  -4  11  -1    6.83    3.55
   4 -11  -1    6.94    2.83
  -4  11  -2    1.65    2.57
  -4  11  -3    0.02    2.71
  -4  11  -4    2.27    3.09
  -4  11  -5   14.52    4.67
  -4  11  -6   10.16    4.41
  -4  11  -7    8.80    4.53
  -4  11  -8   13.09    4.73
  -4  11  -9   10.66    4.84
  -4  11 -10   -1.00    2.05
  -4  11 -11   -0.06    2.29
  -4  12   7    1.91    2.41
  -4  12   6    8.29    4.15
  -4  12   5   30.92    7.26
  -4  12   4    4.66    3.48
  -4  12   3    1.96    3.06
   4  12  -2   15.71    4.36
  -4  12   2    9.42    4.70
  -4  12   1   13.48    4.91
   4  12  -1   21.18    5.09
  -4  12   0    2.17    2.64
   4  12   0    2.42    2.42
  -4  12  -1   11.44    4.83
   4  12   1   14.50    4.51
  -4  12  -2   23.08    6.22
  -4  12  -3    5.25    3.99
  -4  12  -4   20.66    5.82
  -4  12  -5   25.00    6.47
  -4  12  -6   10.46    4.49
  -4  12  -7    5.70    4.42
   4  13   0    8.78    3.77
   4  13   1    0.66    1.97
   4  13   2    3.18    2.80
   5   0   0   -0.15    1.13
  -5   0   0    1.22    0.89
   5   0   0    0.89    0.67
  -5   0   1 1073.29   16.84
   5   0  -1 1004.39   15.54
  -5   0  -1 1056.86   19.65
   5   0   1 1046.44   18.29
   5   0  -1 1059.26   22.72
   5   0   1 1052.46   22.75
   5   0  -2   35.31    4.29
  -5   0   2   34.94    2.81
   5   0  -2   38.70    2.76
  -5   0  -2   35.05    3.94
   5   0  -2   37.43    4.84
   5   0   2   33.07    3.52
   5   0   2   34.66    4.25
   5   0   3  234.14   10.98
  -5   0   3  241.55    6.59
  -5   0  -3  239.74   10.71
   5   0  -3  242.99   12.00
   5   0  -3  249.23   11.41
   5   0   3  226.11    9.81
   5   0   4  104.40    7.39
  -5   0  -4   99.55    7.38
   5   0  -4   98.91    7.78
  -5   0   4  106.34    4.07
   5   0  -4   95.81    7.09
   5   0   5  151.46    8.99
  -5   0  -5  157.14    9.77
   5   0  -5  153.00    9.85
   5   0  -5  166.67    9.52
  -5   0   5  161.96    4.77
   5   0   6   13.77    2.87
  -5   0   6   13.81    1.61
  -5   0   6    7.23    2.40
   5   0  -6   15.30    3.27
  -5   0   6   16.08    1.54
  -5   0  -6   22.75    4.03
   5   0   7   -0.19    1.28
   5   0  -7    0.57    1.53
  -5   0   7   -0.63    1.11
  -5   0   7    0.41    0.50
  -5   0   7    0.42    0.43
  -5   0  -7    1.28    1.57
   5   0   8  211.80   11.09
  -5   0   8  211.15   11.17
   5   0  -8  228.17   12.98
  -5   0  -8  228.35   13.47
  -5   0   8  210.92    7.24
   5   0   9   18.04    3.46
  -5   0   9   17.59    2.36
  -5   0  -9   26.22    4.99
  -5   0   9   18.57    3.40
   5   0  -9   19.46    3.98
   5   0  10   20.64    3.90
  -5   0  10   29.96    4.24
  -5   0 -10   24.75    4.95
   5   0 -10   30.73    5.16
  -5   0  10   22.54    2.73
   5   0  11   47.48    5.73
  -5   0 -11   40.24    6.58
  -5   0  11   39.84    4.86
  -5   0  11   39.28    3.95
   5   0 -11   46.72    6.61
  -5   0 -12    4.33    3.20
  -5   0  12    6.18    2.18
  -5   0  12    6.57    1.74
   5   0  12   12.23    3.22
  -5   0 -13   30.08    6.27
   5   0  13   27.38    4.68
  -5   0  13   33.33    4.42
  -5   0 -14   21.11    5.51
   5   0  14   28.17    5.05
  -5   0  14   25.53    3.92
  -5   0 -15   26.84    6.21
   5   0  15   20.09    4.43
   5   0  16    1.77    2.01
  -5   0 -16   -1.06    2.34
   5   0  17   20.18    4.63
  -5   0 -17   21.53    6.03
   5   0  18    9.56    3.49
  -5   0 -18   18.35    5.98
  -5   0 -19    4.62    4.20
   5   0  19    4.28    3.15
  -5   0 -20   12.01    5.11
   5   0  20   14.00    4.39
   5   0  21   -0.58    2.24
  -5   0 -21   -0.09    2.46
   5  -1  21    1.62    2.92
  -5  -1 -21   -0.91    2.58
   5  -1  20    6.42    3.45
  -5  -1 -20   13.35    5.61
   5  -1  19    2.87    2.42
  -5  -1 -19    7.34    4.24
  -5  -1 -18   -0.68    2.55
   5  -1  18   -0.60    2.29
  -5  -1 -17   39.82    8.36
   5  -1  17   40.60    6.53
  -5  -1 -16    1.52    2.25
   5  -1  16   -0.94    1.96
  -5  -1 -15  176.84   15.69
   5  -1  15  177.96   12.59
  -5   1  15  183.09    9.67
   5  -1  14   61.36    7.38
  -5   1  14   67.20    5.92
  -5  -1 -14   62.06    9.17
  -5  -1 -13  124.05   12.30
   5  -1  13  129.80   10.22
  -5   1  13  138.87    8.46
  -5  -1 -12   96.71   10.72
   5  -1  12  107.55    9.08
  -5   1  12   86.01    6.74
  -5  -1 -11  118.74   11.26
  -5   1  11  126.53    8.25
   5  -1  11  127.83    9.65
   5   1 -11  124.83   10.48
  -5   1  11  112.41    7.63
   5  -1  10   10.68    3.04
  -5   1  10   12.73    2.82
   5   1 -10   15.26    4.01
  -5   1  10   15.97    2.91
  -5  -1 -10   10.35    3.32
  -5   1   9    7.15    1.85
  -5  -1  -9    9.04    2.86
  -5   1   9    9.48    2.39
   5  -1   9   12.46    2.96
   5   1  -9    5.77    2.57
  -5  -1  -8    0.96    1.46
  -5   1   8    1.05    0.77
  -5   1   8   -0.44    1.15
   5  -1   8    1.70    1.50
   5   1  -8    1.54    1.73
   5  -1   7  213.25   11.42
   5   1  -7  219.97   12.34
  -5  -1  -7  227.06   13.06
  -5   1   7  220.43   11.58
   5  -1   6   68.34    6.41
  -5   1   6   67.39    4.11
   5   1  -6   63.81    6.53
  -5  -1  -6   71.31    7.05
   5  -1   5  453.54   16.21
  -5   1   5  431.55   10.52
   5   1  -5  424.64   16.30
  -5  -1  -5  453.84   16.73
   5  -1   4  281.52   12.69
   5   1  -4  277.45   11.44
   5   1  -4  273.18   12.80
  -5   1   4  288.07    8.55
  -5  -1  -4  267.41   12.12
   5  -1   3  331.94   13.61
  -5  -1  -3  350.81   13.05
   5   1  -3  359.55   14.55
  -5   1   3  330.06    9.52
   5   1  -3  345.03   12.69
   5   1  -2   24.83    3.44
  -5  -1  -2   28.16    3.51
   5  -1   2   29.93    4.13
   5  -1   2   21.94    3.06
   5   1  -2   25.28    1.89
   5   1  -2   23.52    3.77
  -5   1   2   26.03    2.80
   5  -1   1  175.20    8.08
  -5  -1  -1  165.30    7.77
   5   1  -1  162.24    5.60
   5   1  -1  164.43    8.52
   5  -1   1  168.62    9.56
  -5   1   1  156.91    7.12
   5  -1   0    8.93    1.82
   5   1   0    6.12    1.80
   5  -1   0    4.26    1.90
  -5  -1   0    8.70    1.74
  -5   1   0    8.30    1.77
   5   1   0    8.21    1.52
   5   1   1  160.38    7.08
  -5   1  -1  154.46    7.87
   5  -1  -1  160.37    6.90
   5  -1  -1  162.67    9.35
   5   1   1  180.09    8.94
  -5  -1   1  161.86    6.27
  -5   1  -2   21.98    3.21
   5  -1  -2   27.20    4.00
   5   1   2   26.81    3.50
  -5  -1   2   25.37    2.14
   5  -1  -2   21.26    3.60
   5   1   2   26.01    3.13
   5   1   3  334.92   12.54
   5   1   3  345.87   12.19
  -5   1  -3  316.93   12.58
   5  -1  -3  334.79   14.04
   5  -1  -3  342.81   13.90
  -5  -1   3  344.44    5.87
   5   1   4  257.19   11.14
  -5  -1   4  279.14   13.53
  -5   1  -4  294.71   12.79
   5  -1  -4  296.50   13.34
   5  -1  -4  277.68   12.61
   5   1   5  467.39   15.15
  -5  -1   5  450.61   16.93
  -5   1  -5  446.60   16.54
   5  -1  -5  461.85   16.96
   5  -1  -5  437.61   16.08
   5   1   6   65.70    5.76
   5  -1  -6   65.57    6.69
  -5  -1   6   59.83    6.14
  -5   1  -6   68.45    6.80
   5  -1  -7  202.04   11.85
   5   1   7  197.95   10.21
  -5  -1   7  215.12   11.45
  -5   1  -7  210.91   12.56
   5   1   8    1.59    1.32
  -5  -1   8    1.69    1.58
  -5   1  -8    2.95    2.38
   5  -1  -8    0.22    1.47
  -5  -1   9    5.60    2.00
   5   1   9   11.49    2.85
  -5   1  -9   14.46    3.92
   5  -1  -9    6.83    2.59
  -5  -1   9    8.51    1.12
  -5  -1  10   15.96    3.22
   5   1  10    9.30    2.52
   5  -1 -10   15.49    3.74
  -5  -1  10   14.75    1.74
  -5   1 -10   15.71    3.87
  -5  -1  11  118.60    5.58
   5  -1 -11  116.34   10.11
   5   1  11  128.82    9.10
  -5  -1  11  146.13    9.43
  -5   1 -11  109.73   10.67
   5   1  12  100.36    8.26
  -5   1 -12  120.24   11.58
  -5  -1  12  109.61    8.19
  -5   1 -13  145.46   13.24
   5   1  13  147.09   10.35
  -5  -1  13  129.29    8.99
  -5   1 -14   75.15    9.87
   5   1  14   67.16    7.28
  -5  -1  14   81.10    7.25
   5   1  15  173.26   11.88
  -5   1 -15  161.06   14.84
  -5   1 -16   -0.60    2.38
   5   1  16    0.25    2.13
  -5   1 -17   30.43    7.23
   5   1  17   44.05    6.63
  -5   1 -18   -0.64    2.06
   5   1  18    1.41    2.14
  -5   1 -19   -3.27    3.44
   5   1  19    1.53    2.17
   5   1  20    7.18    3.22
  -5   1 -20    8.31    4.47
   5   1  21   -0.75    2.38
  -5   1 -21    1.92    2.69
  -5  -2 -21    4.36    3.92
   5  -2  21   -3.93    2.57
  -5  -2 -20    5.50    4.15
   5  -2  20    8.07    3.68
  -5  -2 -19   -3.11    3.31
   5  -2  19   -1.03    2.87
  -5  -2 -18    5.72    3.76
   5  -2  18   -0.23    1.98
   5  -2  17    8.27    3.75
  -5  -2 -17   10.38    4.02
   5  -2  16   54.11    7.48
  -5  -2 -16   62.50    9.91
   5  -2  15    2.67    2.87
  -5  -2 -15    4.71    3.97
   5  -2  14   28.75    5.32
  -5  -2 -14   35.20    7.16
  -5   2  14   32.63    3.90
  -5   2  13    0.06    0.98
   5  -2  13    1.86    2.23
   5  -2  12  175.40   11.92
  -5  -2 -12  224.95   16.24
  -5   2  12  219.83   10.33
   5   2 -12  205.29   13.91
  -5  -2 -11  136.49   12.20
   5  -2  11  132.25   10.09
  -5   2  11  126.32    8.06
   5   2 -11  130.07   10.67
  -5  -2 -10   40.96    6.65
  -5   2  10   39.51    4.74
   5   2 -10   35.08    5.56
   5  -2  10   40.03    5.46
  -5  -2  -9   -0.10    1.30
   5  -2   9    4.03    2.13
   5   2  -9    2.93    1.94
  -5   2   9    1.51    1.42
  -5  -2  -8    2.48    1.98
   5  -2   8    2.93    1.78
   5   2  -8    5.69    2.50
   5  -2   7    0.59    1.19
  -5  -2  -7    5.20    2.36
   5   2  -7    3.85    2.23
  -5  -2  -6   15.32    3.40
   5  -2   6   14.79    3.18
   5   2  -6   23.53    3.96
  -5   2   6   22.27    2.84
  -5  -2  -5   21.66    3.83
   5  -2   5   25.42    4.20
   5   2  -5   24.80    4.03
  -5   2   5   22.74    2.83
   5  -2   4   48.45    5.59
  -5  -2  -4   44.37    5.05
  -5   2   4   49.76    4.20
   5   2  -4   45.84    5.31
  -5   2   3   20.57    2.68
  -5  -2  -3   20.28    3.28
   5  -2   3   20.05    3.59
   5   2  -3   23.31    3.81
   5   2  -3   22.05    3.05
  -5  -2  -2  343.57   12.28
  -5  -2  -2  344.39   10.65
   5   2  -2  350.95   14.33
   5   2  -2  354.58    6.41
  -5   2   2  334.24   11.04
   5   2  -2  348.46   11.89
   5  -2   2  357.36   14.56
   5   2  -1   77.92    3.94
  -5  -2  -1   81.11    5.29
  -5  -2  -1   80.49    5.51
  -5   2   1   83.33    5.65
   5   2  -1   73.52    5.45
   5  -2   1   69.61    6.48
  -5  -2   0  299.93   10.31
   5   2   0  299.07    8.98
  -5  -2   0  307.27    9.62
   5  -2   0  305.20   11.06
   5   2   0  308.07   11.13
   5  -2   0  297.90   13.39
  -5   2   0  298.22   11.15
  -5  -2   1   79.98    5.48
   5   2   1   87.52    5.40
  -5  -2   1   83.26    7.52
  -5  -2   1   82.14    4.44
   5  -2  -1   79.02    6.92
   5   2   1   79.56    5.65
  -5   2  -1   73.05    5.77
   5   2   2  369.68   12.24
  -5  -2   2  363.03   11.82
  -5   2  -2  349.08   12.95
  -5  -2   2  369.33   15.71
   5   2   2  347.69   11.76
   5  -2  -2  367.31   14.57
   5  -2  -2  378.36   15.05
   5  -2  -3   22.55    3.84
  -5  -2   3   25.40    4.20
  -5  -2   3   17.94    2.74
   5   2   3   22.47    3.27
   5   2   3   16.93    2.78
   5  -2  -3   27.95    4.16
  -5   2  -3   24.81    3.72
   5   2   4   42.97    4.40
  -5   2  -4   45.65    5.25
  -5  -2   4   48.44    5.68
   5  -2  -4   46.31    5.37
   5  -2  -4   56.04    5.98
  -5  -2   4   48.60    4.67
  -5   2  -5   21.02    3.78
   5   2   5   27.47    3.58
   5  -2  -5   20.68    3.65
  -5  -2   5   26.52    4.19
   5  -2  -5   19.56    3.61
  -5   2  -6   16.95    3.59
  -5  -2   6   18.47    3.55
   5  -2  -6   16.18    3.38
   5   2   6   11.67    2.47
  -5   2  -7    0.68    1.71
   5   2   7    3.49    1.60
  -5  -2   7    2.54    1.86
   5  -2  -7    6.53    2.57
  -5   2  -8    5.04    2.16
   5   2   8    3.55    1.67
  -5  -2   8    4.17    1.97
   5  -2  -8    2.29    1.97
   5   2   9   -0.14    1.42
  -5  -2   9   -0.19    1.45
   5  -2  -9    0.77    1.79
  -5   2  -9    1.70    1.59
  -5   2 -10   42.93    6.59
   5   2  10   34.11    4.55
  -5  -2  10   43.72    5.41
   5  -2 -10   33.34    5.39
  -5  -2  10   37.63    1.96
   5   2  11  127.72    8.91
  -5  -2  11  148.76    9.93
  -5   2 -11  128.86   11.57
  -5  -2  11  132.59    4.83
  -5  -2  12  199.98   11.71
   5   2  12  213.28   11.82
   5  -2 -12  230.51   14.73
  -5   2 -12  217.56   15.67
  -5  -2  13    4.97    2.49
   5   2  13    4.02    2.32
  -5   2 -14   24.16    5.72
   5   2  14   32.40    5.13
  -5   2 -15    1.58    2.70
   5   2  15    9.33    3.11
  -5   2 -16   55.53    8.95
   5   2  16   58.90    7.21
  -5   2 -17    1.99    2.93
   5   2  17   10.84    3.59
  -5   2 -18   -1.35    2.46
   5   2  18    8.28    3.34
  -5   2 -19   -1.88    3.04
   5   2  19    1.49    2.40
  -5   2 -20   -0.18    2.97
   5   2  20    6.19    3.09
   5   2  21   -3.21    2.76
  -5   2 -21    0.82    2.26
   5  -3  20    0.62    1.88
  -5  -3 -20   10.78    5.06
   5  -3  19   17.78    4.89
  -5  -3 -19   19.30    6.17
   5  -3  18   13.50    4.42
  -5  -3 -18    8.55    4.63
   5  -3  17   17.47    4.70
  -5  -3 -17    4.24    3.45
  -5  -3 -16    7.16    3.75
   5  -3  16    4.82    2.70
  -5  -3 -15   60.85    9.35
   5  -3  15   54.39    7.51
   5  -3  14  156.49   12.11
  -5  -3 -14  136.77   13.66
   5  -3  13  172.12   12.51
  -5   3  13  178.51    8.75
  -5  -3 -13  182.20   15.29
  -5   3  12   72.06    5.83
   5  -3  12   74.65    8.07
   5   3 -12   76.65    8.56
  -5  -3 -12   91.90   10.55
  -5   3  11    0.57    1.28
  -5  -3 -11   -0.21    2.02
   5  -3  11   -0.25    1.46
   5   3 -11    0.72    1.47
  -5   3  10  159.08    9.41
   5  -3  10  167.48   11.54
  -5  -3 -10  149.63   12.50
   5   3 -10  170.74   12.00
  -5  -3  -9   27.67    5.36
   5  -3   9   27.09    4.77
   5   3  -9   31.45    5.11
  -5  -3  -8    1.57    1.42
   5  -3   8    2.94    1.77
   5   3  -8    1.90    1.56
   5  -3   7   58.34    6.50
  -5  -3  -7   56.57    6.90
   5   3  -7   60.95    6.69
   5  -3   6  211.21   12.14
  -5   3   6  213.83    9.73
  -5  -3  -6  217.85   12.64
   5   3  -6  228.64   12.17
   5  -3   5   16.61    3.59
  -5  -3  -5   15.21    3.25
   5   3  -5   10.70    2.64
  -5   3   5   11.57    2.28
   5   3  -4   39.15    4.98
   5  -3   4   39.70    5.26
  -5  -3  -4   41.08    4.97
  -5   3   4   39.75    4.22
   5   3  -3   45.68    1.98
  -5  -3  -3   42.70    3.41
   5   3  -3   46.47    5.28
  -5   3   3   40.53    4.28
  -5  -3  -3   48.28    5.10
   5   3  -3   48.03    4.13
  -5  -3  -3   59.59    6.41
   5  -3   3   49.62    5.79
  -5  -3  -2   79.77    7.45
  -5  -3  -2   77.53    4.61
   5   3  -2   83.89    3.87
   5   3  -2   89.86    7.29
  -5   3   2   81.22    6.13
   5   3  -2   85.92    5.43
   5  -3   2   84.37    7.50
   5  -3   1   45.09    5.60
  -5  -3  -1   40.23    3.39
  -5   3   1   38.51    4.34
   5   3  -1   41.62    3.81
  -5  -3  -1   40.87    5.39
   5   3  -1   37.10    3.07
  -5  -3   0  460.71   17.57
  -5  -3   0  449.83   11.47
   5   3   0  446.87   11.97
  -5   3   0  473.81   15.21
   5   3   0  438.03   12.31
   5  -3   0  465.01   17.33
  -5  -3   1   38.45    3.48
  -5  -3   1   40.18    5.22
   5   3   1   37.28    3.82
  -5   3  -1   47.06    4.98
   5  -3  -1   40.05    5.21
   5   3   1   38.76    3.80
  -5  -3   2   81.23    5.23
  -5  -3   2   91.16    7.84
   5   3   2   89.71    6.37
   5  -3  -2   91.04    7.28
   5  -3  -2   83.14    7.44
  -5   3  -2   82.98    6.71
   5   3   2   93.16    5.88
  -5   3  -3   44.32    5.21
   5  -3  -3   45.32    5.63
   5   3   3   45.58    4.28
  -5  -3   3   45.02    5.52
   5  -3  -3   39.13    4.90
  -5  -3   3   44.10    4.00
  -5   3  -4   45.83    5.42
  -5  -3   4   39.83    5.31
   5   3   4   35.51    3.83
   5  -3  -4   31.59    4.39
  -5  -3   4   36.58    3.81
   5  -3  -4   37.55    5.13
  -5  -3   5   15.60    2.64
  -5  -3   5   14.49    3.35
  -5   3  -5   16.87    3.63
   5  -3  -5   15.99    3.36
   5   3   5   13.65    2.52
   5  -3  -5   16.13    3.67
  -5  -3   6  202.86   11.63
  -5   3  -6  222.64   12.76
   5   3   6  213.19    9.71
   5  -3  -6  201.72   11.54
   5   3   7   49.44    4.82
  -5   3  -7   55.56    6.71
  -5  -3   7   63.00    6.53
   5  -3  -7   62.35    6.69
  -5   3  -8    1.30    1.98
   5   3   8    2.17    1.37
   5  -3  -8    1.57    1.71
  -5  -3   8    1.83    1.57
  -5   3  -9   29.55    5.33
  -5  -3   9   22.51    4.12
   5   3   9   22.75    3.54
   5  -3  -9   26.11    4.63
   5   3  10  182.88   10.07
  -5   3 -10  188.27   13.69
  -5  -3  10  173.71   11.14
   5  -3 -10  175.27   12.22
  -5  -3  11    1.85    1.99
  -5   3 -11   -0.01    2.99
   5   3  11   -0.06    1.63
   5  -3 -11    3.38    2.58
   5   3  12   80.84    7.19
  -5   3 -12   74.42    9.35
   5  -3 -12   76.94    8.64
  -5  -3  12   80.10    7.83
   5   3  13  178.88   11.10
  -5   3 -13  175.77   14.73
   5   3  14  153.49   10.53
  -5   3 -14  169.94   14.85
   5   3  15   51.52    6.47
  -5   3 -15   40.49    7.66
  -5   3 -16    6.28    3.19
   5   3  16    7.80    2.86
  -5   3 -17    7.93    3.79
   5   3  17    7.59    2.98
  -5   3 -18    8.56    4.33
   5   3  18    8.78    3.33
  -5   3 -19   13.45    5.35
   5   3  19    8.32    3.22
   5   3  20    3.26    2.66
  -5   3 -20    3.06    3.36
   5   3  21    3.92    3.06
   5  -4  20    0.46    2.32
   5  -4  19    9.43    3.74
   5  -4  18    8.39    3.56
   5  -4  17   17.06    4.58
   5  -4  16   99.95   10.46
  -5  -4 -15    8.11    3.93
   5  -4  15   11.68    3.71
   5   4 -14   45.86    7.10
  -5  -4 -14   30.81    6.65
   5  -4  14   36.68    6.26
  -5  -4 -13   48.51    8.05
   5  -4  13   39.38    6.35
   5   4 -13   47.02    6.94
  -5  -4 -13   45.47    5.65
  -5  -4 -12   64.24    6.74
  -5   4  12   57.36    5.17
   5   4 -12   68.69    8.24
  -5  -4 -12   56.05    8.52
   5  -4  12   50.85    6.92
  -5  -4 -11   64.91    8.83
   5  -4  11   60.11    7.39
  -5   4  11   55.22    5.36
   5   4 -11   64.91    7.69
  -5  -4 -11   54.65    6.20
  -5  -4 -10   27.15    4.49
   5  -4  10   34.76    5.63
   5   4 -10   29.72    5.09
  -5  -4 -10   36.76    6.40
   5   4  -9   21.83    4.20
  -5  -4  -9   19.00    3.70
   5  -4   9   19.47    4.21
  -5  -4  -9   13.79    3.89
   5  -4   8   41.35    5.91
   5   4  -8   40.48    5.56
  -5  -4  -8   46.37    5.76
   5  -4   7   32.18    5.21
  -5  -4  -7   39.66    5.36
   5   4  -7   30.43    4.73
   5  -4   6    4.94    2.19
  -5  -4  -6    5.41    2.34
   5   4  -6    2.13    1.52
  -5   4   6    4.39    1.92
   5  -4   5  323.80   15.45
   5   4  -5  309.70   14.09
  -5   4   5  316.74   12.92
  -5  -4  -5  307.75   14.51
   5   4  -4   91.46    7.55
  -5  -4  -4  104.04    8.44
  -5   4   4   94.11    7.14
   5   4  -4   88.84    3.25
   5   4  -4   79.68    3.50
   5  -4   4   93.27    8.21
  -5   4   3   21.73    3.54
   5  -4   3   19.87    4.02
  -5  -4  -3   18.75    3.70
   5   4  -3   18.88    3.52
   5   4  -3   20.43    2.16
  -5  -4  -2  201.08   11.65
  -5   4   2  207.41   10.65
  -5  -4  -2  178.37    6.23
   5   4  -2  186.71    7.16
   5   4  -2  175.55    7.15
   5  -4   2  181.19   11.40
  -5  -4  -1   54.23    3.43
  -5  -4  -1   49.58    5.76
  -5   4   1   57.01    5.64
   5   4  -1   52.19    3.87
   5  -4   1   55.18    6.26
   5   4  -1   56.74    4.45
  -5  -4   0    5.59    1.14
   5   4   0    5.97    1.33
   5  -4   0    1.66    1.51
  -5   4   0    5.33    2.09
   5   4   0    4.10    1.36
  -5  -4   0    4.71    2.03
  -5  -4   1   60.44    3.78
  -5  -4   1   51.69    6.05
  -5   4  -1   54.58    5.76
   5   4   1   51.06    4.91
   5  -4  -1   53.27    6.16
   5   4   1   50.22    3.93
  -5  -4   2  183.78    6.96
  -5  -4   2  195.59   11.61
  -5   4  -2  209.10   11.28
   5  -4  -2  193.39   11.77
   5   4   2  191.24    7.89
   5  -4  -3   15.63    3.63
   5   4   3   22.65    2.86
  -5   4  -3   21.63    3.77
  -5  -4   3   22.01    2.57
  -5  -4   3   16.37    3.68
   5  -4  -3   18.52    3.40
   5   4   4   85.87    5.66
  -5  -4   4   91.94    8.03
   5  -4  -4   79.20    7.08
   5  -4  -4   82.31    7.85
  -5  -4   4   79.26    5.11
  -5   4  -4   76.03    7.30
  -5   4  -5  312.42   15.19
   5   4   5  298.20   10.82
  -5  -4   5  310.79   14.77
   5  -4  -5  299.25   13.86
   5  -4  -5  285.77   14.65
  -5  -4   5  289.90   10.32
  -5  -4   6    4.39    1.43
   5   4   6    5.43    1.71
   5  -4  -6    2.84    1.68
  -5   4  -6    1.45    1.86
  -5  -4   6    1.22    1.62
   5   4   7   36.40    4.05
   5  -4  -7   33.06    4.89
  -5  -4   7   33.52    4.95
  -5   4  -7   34.38    5.48
   5   4   8   41.69    4.45
  -5  -4   8   29.32    4.80
   5  -4  -8   38.15    5.50
  -5   4  -8   46.63    6.62
   5   4   9   19.62    3.20
  -5   4  -9   20.65    4.68
  -5  -4   9   25.81    4.48
   5  -4  -9   21.86    4.44
  -5   4 -10   27.56    5.62
   5   4  10   25.95    3.79
   5  -4 -10   27.70    5.05
  -5  -4  10   31.10    5.04
  -5   4 -11   63.18    8.59
   5   4  11   60.25    5.95
  -5  -4  11   68.69    7.58
   5  -4 -11   66.93    7.90
  -5   4 -12   65.40    9.11
   5   4  12   55.55    5.91
   5  -4 -12   63.53    8.12
  -5   4 -13   43.28    7.64
   5   4  13   46.14    5.69
   5  -4 -13   48.20    7.22
   5   4  14   33.67    5.08
   5  -4 -14   38.04    6.62
  -5   4 -14   32.58    7.03
  -5   4 -15   -1.30    3.25
   5   4  15    6.37    2.59
   5   4  16  100.91    9.12
  -5   4 -16   81.30   11.22
   5   4  17   12.29    3.67
  -5   4 -17   14.29    4.89
  -5   4 -18    3.52    3.90
   5   4  18    5.86    2.58
  -5   4 -19   14.97    5.69
   5   4  19   11.06    3.66
  -5   4 -20    0.36    2.92
   5   4  20    7.68    3.28
   5   4  21   -1.24    2.22
   5  -5  19    8.79    3.88
   5  -5  18    3.38    2.50
   5  -5  17    8.31    3.33
   5  -5  16    1.86    2.07
   5   5 -16    1.44    1.99
   5  -5  15   10.87    4.08
   5   5 -15   15.99    4.52
   5  -5  14   59.38    8.04
   5   5 -14   68.75    8.66
   5  -5  13   96.53   10.02
   5   5 -13  101.96   10.23
  -5  -5 -12   32.32    4.54
   5  -5  12   24.59    5.14
   5   5 -12   33.64    5.89
   5  -5  11   25.39    5.13
  -5  -5 -11   32.06    4.58
   5   5 -11   28.97    5.28
   5  -5  10   42.83    6.45
  -5  -5 -10   43.08    5.33
   5   5 -10   37.68    5.86
   5  -5   9  139.99   11.15
  -5  -5  -9  144.53    9.79
   5   5  -9  152.35   11.03
   5   5  -8   15.82    1.74
   5  -5   8   19.73    4.32
  -5  -5  -8   14.17    3.30
   5   5  -8   12.99    3.36
   5  -5   7   96.59    9.04
   5   5  -7   97.04    4.12
  -5  -5  -7   93.42    7.89
   5   5  -7   91.69    8.04
   5  -5   6   26.28    4.85
  -5  -5  -6   28.82    4.48
   5   5  -6   20.09    3.80
  -5   5   6   25.30    4.20
   5   5  -6   24.49    2.13
   5  -5   5  189.33   12.31
  -5  -5  -5  196.90   11.45
   5   5  -5  172.69   10.50
  -5   5   5  185.91   10.93
   5   5  -5  185.44    6.86
   5   5  -5  186.17    6.11
   5   5  -4    3.40    0.98
   5   5  -4    2.51    0.99
   5  -5   4    4.08    2.39
  -5  -5  -4    2.96    2.09
   5   5  -4    3.98    1.83
  -5   5   4    3.70    2.09
  -5  -5  -3   59.21    6.42
   5   5  -3   50.41    4.21
  -5   5   3   46.65    5.59
   5  -5   3   53.82    6.51
  -5  -5  -2   14.06    3.37
   5   5  -2   14.12    2.50
  -5   5   2   13.71    3.28
   5  -5   2   20.00    3.94
   5   5  -1   43.70    4.41
  -5  -5  -1   59.78    6.50
  -5   5   1   56.02    6.09
   5  -5   1   56.17    6.62
   5   5   0    8.19    2.16
   5  -5   0    6.56    2.74
  -5  -5   0    7.14    2.55
   5   5   0    8.12    1.39
  -5  -5   1   54.02    2.76
  -5  -5   1   63.37    6.71
  -5   5  -1   64.38    6.68
   5  -5  -1   65.31    7.02
   5   5   1   58.02    3.70
   5  -5  -2   16.89    3.77
   5   5   2   16.64    2.18
  -5  -5   2   16.65    1.71
  -5   5  -2   23.17    4.13
  -5  -5   2   23.97    4.36
   5  -5  -3   44.48    6.01
   5   5   3   49.03    3.88
  -5  -5   3   50.52    3.23
  -5  -5   3   48.37    6.00
   5  -5  -3   49.13    5.50
  -5   5  -3   53.83    6.40
  -5  -5   4    2.95    0.97
   5   5   4    1.72    0.86
  -5   5  -4    4.88    2.68
  -5  -5   4    1.86    2.01
   5  -5  -4    3.57    1.86
   5  -5  -4    3.14    1.76
   5   5   5  195.71    8.42
  -5  -5   5  186.69   11.86
   5  -5  -5  189.17   11.01
   5  -5  -5  186.16   12.32
  -5  -5   5  177.60    7.24
  -5   5  -5  203.88   12.81
  -5  -5   6   24.51    3.05
   5   5   6   26.93    3.36
  -5  -5   6   27.03    4.77
   5  -5  -6   27.74    4.53
  -5   5  -6   18.66    4.24
  -5   5  -7   93.59    9.22
   5   5   7   95.36    6.33
  -5  -5   7  103.65    9.01
   5  -5  -7   98.79    8.35
  -5  -5   7   91.25    6.10
  -5  -5   8   18.86    4.10
   5   5   8   13.46    2.53
   5  -5  -8   10.83    2.91
  -5   5  -8   20.30    4.87
  -5   5  -9  137.27   11.98
   5   5   9  154.83    8.60
  -5  -5   9  154.37   11.36
   5  -5  -9  142.84   10.75
  -5   5 -10   39.42    6.91
   5   5  10   36.43    4.54
  -5  -5  10   42.27    6.25
   5  -5 -10   38.42    5.85
  -5   5 -11   26.32    5.80
   5   5  11   26.25    3.95
   5  -5 -11   33.05    5.65
  -5   5 -12   31.59    6.69
   5   5  12   32.98    4.57
   5  -5 -12   34.27    5.84
   5   5  13  102.75    8.18
  -5   5 -13  114.44   12.25
   5  -5 -13  102.10   10.32
   5   5  14   61.73    6.68
  -5   5 -14   59.67    9.22
   5  -5 -14   61.21    8.28
   5   5  15   17.83    3.92
  -5   5 -15   13.04    4.94
   5  -5 -15   11.89    4.05
  -5   5 -16    6.50    4.38
   5   5  16    2.74    1.86
   5  -5 -16    7.86    3.23
  -5   5 -17    6.64    3.83
   5   5  17    3.19    2.06
   5   5  18    1.02    1.82
  -5   5 -18    1.48    2.44
   5   5  19    5.08    2.61
  -5   5 -19   -4.15    3.46
   5   5  20    1.56    2.02
   5   5  21    0.78    2.08
   5   6 -20    5.28    3.45
   5  -6  19    3.79    2.82
   5   6 -19    7.49    3.82
   5  -6  18   11.39    4.10
   5   6 -18    4.59    3.70
   5   6 -17    6.44    3.47
   5  -6  17    4.39    2.74
   5  -6  16    0.99    1.84
   5   6 -16    2.60    2.65
   5  -6  15    6.06    3.04
   5   6 -15    7.23    3.30
   5  -6  14   10.76    3.74
   5   6 -14   14.75    4.41
   5  -6  13   16.01    4.31
   5   6 -13   11.18    3.59
   5  -6  12  131.84   11.81
   5   6 -12  137.19   11.46
   5  -6  11    4.78    2.27
   5   6 -11    3.63    2.32
  -5  -6 -11    6.52    2.20
   5  -6  10   49.23    7.08
   5   6 -10   37.05    5.66
  -5  -6 -10   38.95    5.12
   5  -6   9   83.06    9.00
  -5  -6  -9   72.96    6.92
   5   6  -9   76.79    7.89
   5  -6   8   53.80    7.27
  -5  -6  -8   63.29    6.60
   5   6  -8   67.45    7.12
   5  -6   7    8.15    3.34
  -5  -6  -7    3.62    1.87
   5   6  -7    4.54    2.07
   5   6  -7    4.89    1.32
   5  -6   6   14.30    3.69
   5   6  -6   12.31    1.97
  -5  -6  -6   18.04    3.82
   5   6  -6    8.83    2.65
  -5   6   6   14.99    3.73
   5   6  -5    3.95    1.29
   5  -6   5    2.39    1.76
  -5  -6  -5    2.28    2.06
   5   6  -5    3.24    1.99
  -5   6   5    5.59    2.52
   5   6  -4    7.81    1.69
   5  -6   4    9.00    3.19
   5   6  -4   13.66    3.07
  -5  -6  -4   12.05    3.20
  -5   6   4   12.51    3.29
  -5  -6  -3  293.70   14.36
   5  -6   3  236.87   14.06
  -5   6   3  267.25   14.26
   5   6  -3  279.95    9.80
   5   6  -3  250.14   10.89
  -5   6   2   -0.33    2.15
   5  -6   2   -0.42    1.53
  -5  -6  -2    0.17    1.81
   5   6  -2    2.27    1.38
   5  -6   1   31.74    5.19
  -5   6   1   17.28    3.85
  -5  -6  -1   22.26    4.18
   5  -6   0    3.08    1.66
  -5   6   0    2.67    1.76
  -5  -6   0    4.25    2.29
   5  -6  -1   27.10    4.91
  -5   6  -1   27.88    4.79
  -5  -6   1   25.04    4.41
   5   6   1   23.77    1.78
   5  -6  -2    1.35    1.67
   5   6   2    1.18    0.71
  -5   6  -2    0.79    1.54
  -5  -6   2    3.89    2.53
  -5  -6   3  268.24   14.50
   5  -6  -3  254.27   14.75
  -5   6  -3  282.91   15.21
   5   6   3  252.92    7.96
  -5   6  -4   12.42    3.66
  -5  -6   4    9.86    1.16
   5   6   4    7.62    1.60
  -5  -6   4    8.24    3.13
   5  -6  -4   10.96    2.79
   5  -6  -4   10.27    3.10
  -5  -6   5    3.71    0.93
  -5   6  -5    6.01    2.53
  -5  -6   5    5.07    2.75
   5   6   5    4.65    1.40
   5  -6  -5    3.86    1.95
   5  -6  -5    3.26    2.15
   5   6   6   12.21    2.20
  -5  -6   6   12.71    3.66
  -5   6  -6   18.99    4.39
   5  -6  -6    9.63    2.71
  -5  -6   7    6.51    2.67
   5   6   7    7.05    1.85
  -5   6  -7    5.43    3.03
   5  -6  -7    4.64    2.37
   5   6   8   67.31    5.41
  -5  -6   8   66.73    7.83
   5  -6  -8   66.19    7.14
  -5   6  -8   50.16    7.41
  -5   6  -9   87.86    9.90
   5   6   9   80.85    6.19
   5  -6  -9   82.92    8.22
   5   6  10   41.50    4.76
   5  -6 -10   41.31    6.06
  -5   6 -10   35.28    6.57
  -5   6 -11    4.92    3.05
   5   6  11    6.18    2.19
   5  -6 -11    4.74    2.52
  -5   6 -12  126.06   12.87
   5   6  12  121.59    8.53
   5  -6 -12  124.69   11.05
  -5   6 -13   13.01    4.73
   5   6  13   16.09    3.46
   5  -6 -13   14.81    4.33
  -5   6 -14    7.56    3.89
   5   6  14   10.80    2.93
   5  -6 -14   10.55    3.95
  -5   6 -15    2.07    2.84
   5   6  15    5.77    2.64
   5  -6 -15    9.94    3.73
  -5   6 -16   -0.85    2.53
   5   6  16    2.80    2.18
   5  -6 -16    6.56    3.30
  -5   6 -17    6.65    3.49
   5   6  17    6.95    2.77
   5  -6 -17    0.94    2.11
   5   6  18   11.65    3.50
   5  -6 -18   10.14    4.12
  -5   6 -18   10.30    4.71
   5   6  19    1.92    2.29
   5  -6 -19    3.63    3.10
   5   6  20    6.99    3.17
   5  -6 -20    7.96    3.89
   5   7 -20    3.96    3.15
   5   7 -19    7.44    3.80
   5  -7  18    3.83    2.77
   5   7 -18    3.47    3.05
   5   7 -17    1.97    3.08
   5  -7  17    3.07    2.96
   5  -7  16   25.30    5.84
   5   7 -16   10.11    4.22
   5  -7  15    6.80    3.35
   5   7 -15    2.23    2.25
   5  -7  14   21.80    5.36
   5   7 -14   24.96    5.46
   5  -7  13   70.93    9.24
   5   7 -13   56.82    7.70
   5  -7  12   35.40    6.57
   5   7 -12   29.11    5.52
   5  -7  11    9.42    3.51
   5   7 -11   14.59    3.90
   5  -7  10   66.23    8.48
   5   7 -10   72.45    7.85
  -5  -7 -10   64.12    6.39
  -5  -7  -9   12.63    2.96
   5  -7   9    8.13    3.48
   5   7  -9   13.29    3.41
   5  -7   8   19.27    4.65
   5   7  -8   15.85    3.77
  -5  -7  -8   14.50    3.25
  -5  -7  -7   70.47    7.02
   5   7  -7   69.17    7.06
   5  -7   7   64.30    8.00
   5  -7   6    5.58    2.47
   5   7  -6    3.91    1.39
  -5  -7  -6    6.59    2.28
   5   7  -6    9.59    2.83
  -5   7   6    6.98    3.02
   5   7  -5   24.54    3.28
   5  -7   5   32.83    5.68
  -5  -7  -5   27.39    4.55
   5   7  -5   31.01    4.56
  -5   7   5   29.19    5.13
  -5  -7  -4  145.76   10.34
   5   7  -4  137.67    7.67
  -5   7   4  153.41   11.51
   5  -7   4  122.22   10.67
  -5   7   3   11.06    3.45
   5  -7   3   10.70    3.24
  -5  -7  -3   11.85    3.38
   5   7  -3   12.23    2.56
  -5   7   2  313.33   16.49
  -5  -7  -2  299.47   15.05
   5  -7   2  270.57   15.65
   5  -7   1   21.51    4.71
  -5   7   1   18.86    4.44
  -5  -7  -1   26.45    4.68
  -5  -7   0  293.68   15.25
  -5   7   0  294.76   16.05
   5  -7   0  301.86   16.31
   5  -7  -1   15.46    4.11
  -5   7  -1   16.96    4.02
  -5  -7   1   20.43    4.54
  -5  -7   2  293.53   15.62
  -5   7  -2  306.59   16.64
   5  -7  -2  298.94   16.22
  -5   7  -3    9.79    3.45
  -5  -7   3   16.63    4.11
   5  -7  -3   10.09    3.12
  -5  -7   4  138.09   11.00
  -5   7  -4  141.55   11.61
   5  -7  -4  136.95   11.19
   5   7   5   27.34    2.92
  -5   7  -5   30.37    5.79
   5  -7  -5   30.55    4.50
  -5  -7   5   25.80    5.15
   5  -7  -5   24.33    5.05
   5   7   6    8.20    1.82
  -5   7  -6    3.64    2.85
  -5  -7   6    5.97    2.79
   5  -7  -6    3.34    1.88
   5   7   7   58.38    4.78
   5  -7  -7   66.03    7.06
  -5   7  -7   69.64    8.77
  -5   7  -8   12.97    4.40
   5   7   8   12.18    2.36
   5  -7  -8   15.45    3.54
   5   7   9   13.79    2.67
   5  -7  -9   13.93    3.47
  -5   7  -9   11.80    4.18
   5   7  10   73.19    6.02
   5  -7 -10   65.29    7.52
  -5   7 -10   75.78    9.84
   5   7  11   14.30    2.86
   5  -7 -11   14.38    3.89
  -5   7 -11   16.38    5.28
  -5   7 -12   29.67    6.57
   5  -7 -12   32.39    5.80
   5   7  12   25.73    4.00
  -5   7 -13   55.19    9.05
   5   7  13   58.12    6.12
   5  -7 -13   49.43    7.32
  -5   7 -14   18.42    5.71
   5  -7 -14   25.82    5.51
   5   7  14   32.23    4.82
  -5   7 -15    3.96    3.47
   5   7  15    7.36    2.77
   5  -7 -15    1.71    2.11
  -5   7 -16   24.28    6.84
   5   7  16   20.32    4.28
   5  -7 -16   19.40    5.09
  -5   7 -17    1.10    2.30
   5   7  17    2.18    1.43
   5  -7 -17    7.30    3.83
   5   7  18   16.38    4.10
   5  -7 -18   11.88    4.45
   5  -7 -19   -0.37    2.35
   5  -7 -20    2.87    3.96
   5  -8  17   -1.14    1.58
   5  -8  16    6.64    3.33
   5  -8  15    7.50    3.38
   5  -8  14    3.46    2.91
   5   8 -14    3.05    2.68
   5  -8  13    5.93    2.98
   5   8 -13    8.01    3.14
   5  -8  12   19.11    5.04
   5   8 -12   21.58    4.82
   5  -8  11   26.94    5.59
   5   8 -11   12.47    3.61
   5  -8  10    7.14    3.19
   5   8 -10    2.78    1.95
   5  -8   9   13.57    4.13
  -5  -8  -9    7.66    2.59
   5   8  -9    9.78    2.95
   5  -8   8    5.06    2.37
  -5  -8  -8    3.24    2.26
   5   8  -8    4.64    2.30
   5  -8   7   10.85    3.62
  -5  -8  -7   11.29    3.19
   5   8  -7    4.91    2.34
  -5   8   7   10.83    3.75
  -5  -8  -6   70.37    7.34
   5  -8   6   63.49    8.09
   5   8  -6   70.20    6.78
  -5   8   6   73.04    8.59
  -5  -8  -5   70.16    7.43
   5   8  -5   60.39    5.63
   5  -8   5   70.44    8.43
  -5   8   5   59.12    7.65
  -5   8   4   27.99    5.44
   5   8  -4   29.38    4.03
   5  -8   4   23.01    5.30
  -5  -8  -4   32.15    5.13
  -5  -8  -3   19.67    4.04
  -5   8   3   22.72    4.98
   5  -8   3   24.11    4.83
   5   8  -3   27.79    4.05
  -5   8   2   47.46    7.05
   5  -8   2   37.66    6.14
  -5  -8  -2   37.77    5.77
   5  -8   1   14.96    4.11
  -5   8   1   15.87    4.31
  -5  -8  -1   24.59    4.73
   5  -8   0   15.78    4.29
  -5   8   0   17.84    4.42
  -5  -8   0   19.31    4.30
   5  -8  -1   11.57    3.64
  -5  -8   1   16.05    4.06
  -5   8  -1   21.34    4.82
  -5  -8   2   31.66    5.51
  -5   8  -2   44.26    6.76
   5  -8  -2   38.66    6.30
  -5   8  -3   29.88    5.76
   5  -8  -3   28.83    5.35
  -5   8  -4   36.36    6.27
   5  -8  -4   31.57    5.62
  -5   8  -5   74.97    9.08
   5  -8  -6   67.99    6.78
  -5   8  -6   64.51    8.54
  -5   8  -7    6.83    3.13
   5  -8  -7    4.26    2.11
  -5   8  -8    6.69    3.23
   5  -8  -8    2.70    1.89
  -5   8  -9   13.65    4.76
   5  -8  -9   10.98    3.20
   5  -8 -10    8.46    2.63
  -5   8 -10    6.57    3.82
   5  -8 -11   17.98    4.30
  -5   8 -11   19.70    5.60
   5  -8 -12   16.88    4.30
  -5   8 -12   18.74    5.28
  -5   8 -13    2.63    3.16
   5  -8 -13    5.25    2.81
  -5   8 -14   -0.59    3.49
   5  -8 -14    0.19    1.60
  -5   8 -15   15.42    5.71
   5  -8 -15   15.56    4.55
  -5   8 -16    1.05    2.91
   5  -8 -16   -4.51    2.85
   5  -8 -17    4.07    2.35
   5  -9  17    7.13    3.61
   5  -9  16    7.19    3.30
   5  -9  15    4.70    3.03
   5  -9  14   -1.21    2.03
   5  -9  13   19.82    5.03
   5  -9  12    5.54    3.24
   5  -9  11   51.26    8.07
   5  -9  10   34.82    6.58
   5  -9   9    6.75    3.01
   5  -9   8   20.63    5.22
  -5   9   8   18.86    4.77
   5  -9   7   23.56    5.37
  -5   9   7   29.94    5.86
   5  -9   6    6.01    2.87
  -5   9   6    2.94    2.46
   5  -9   5   10.54    3.57
  -5   9   5   15.93    4.73
  -5   9   4   -4.56    2.68
   5  -9   4    0.95    1.74
  -5   9   3   37.68    6.82
   5  -9   3   39.84    6.48
   5   9  -3   38.37    5.02
   5  -9   2    8.34    3.36
  -5   9   2    6.68    3.26
   5   9  -2   11.73    3.05
  -5   9   1  150.80   12.98
   5  -9   1  152.43   12.63
   5  -9   0   35.18    6.22
  -5   9   0   37.27    6.61
  -5   9  -1  147.30   12.91
   5  -9  -1  145.47   12.23
  -5   9  -2   11.74    4.08
   5  -9  -2    7.40    2.83
  -5   9  -3   57.19    8.29
   5  -9  -3   47.57    7.05
  -5   9  -4    2.64    2.79
   5  -9  -4    3.10    2.29
  -5   9  -5   11.78    4.18
  -5   9  -6   -1.03    2.08
  -5   9  -7   28.28    6.11
  -5   9  -8   15.85    4.88
  -5   9  -9    3.29    2.90
  -5   9 -10   37.31    7.64
  -5   9 -11   48.79    8.73
  -5   9 -12   15.32    5.33
  -5   9 -13    8.89    4.47
  -5   9 -14    0.98    2.84
   5 -10  16    0.72    1.69
   5 -10  15   12.40    4.35
   5 -10  14   17.32    4.99
   5 -10  13   12.21    4.05
   5 -10  12   27.83    6.16
   5 -10  11    1.34    2.04
   5 -10  10   12.84    4.27
   5 -10   9   21.46    5.44
  -5  10   9   24.01    5.96
   5 -10   8   15.78    4.71
  -5  10   8   15.64    4.74
   5 -10   7   12.72    3.94
  -5  10   7   12.41    4.33
   5 -10   6   11.55    3.73
  -5  10   6   10.70    4.41
  -5  10   5   12.17    4.66
   5 -10   5   21.10    5.04
  -5  10   4    2.22    2.49
   5 -10   4    1.60    2.23
   5 -10   3    6.87    3.07
  -5  10   3    3.06    3.21
   5 -10   2    9.98    3.60
  -5  10   2    8.86    3.91
   5  10  -2    7.74    2.88
   5 -10   1    3.20    2.54
  -5  10   1    7.58    3.63
   5  10  -1    5.36    1.98
  -5  10   0    2.07    2.32
   5 -10   0   -0.70    1.78
  -5  10  -1    5.83    3.25
   5 -10  -1    6.60    3.15
  -5  10  -2    8.92    3.94
   5 -10  -2    3.64    2.13
  -5  10  -3    9.18    3.79
   5 -10  -3   10.12    3.74
  -5  10  -4   -6.28    3.34
  -5  10  -5   11.16    4.28
  -5  10  -6    8.34    3.93
  -5  10  -7   15.33    4.82
  -5  10  -8   21.33    5.94
  -5  10  -9   30.08    7.03
  -5  10 -10   15.91    5.29
  -5  10 -11    0.01    3.11
  -5  10 -12   14.59    5.42
   5 -11  13   -1.35    1.93
   5 -11  12   15.28    4.83
   5 -11  11    6.81    3.07
  -5  11  11    1.48    2.94
   5 -11  10    0.90    1.81
  -5  11  10   -1.30    2.39
   5 -11   9    0.33    1.64
  -5  11   9    1.02    2.62
   5 -11   8    2.51    2.12
  -5  11   8    5.16    3.14
   5 -11   7    6.83    3.16
  -5  11   7    8.03    4.00
   5 -11   6   11.27    3.88
  -5  11   6   14.79    4.92
  -5  11   5   -1.12    2.70
   5 -11   5    6.63    3.09
  -5  11   4   11.04    4.32
   5 -11   4   14.04    4.23
   5 -11   3    7.67    3.00
  -5  11   3    9.58    4.61
   5 -11   2    4.59    2.63
  -5  11   2    2.81    3.01
  -5  11   1    1.38    2.49
   5 -11   1   -1.27    1.67
  -5  11   0    1.16    2.59
   5  11   0   -0.36    1.85
   5 -11   0   -1.97    1.99
  -5  11  -1    0.38    2.53
   5 -11  -1    2.27    2.29
  -5  11  -2    6.26    3.41
   5 -11  -2    2.92    2.68
  -5  11  -3    8.42    4.20
  -5  11  -4    5.79    2.92
  -5  11  -5    0.60    3.29
  -5  11  -6   12.91    4.48
  -5  11  -7    5.86    3.74
  -5  11  -8    6.58    3.69
  -5  11  -9    1.27    2.92
  -5  12   5   21.25    6.02
  -5  12   4   10.72    4.46
   5 -12   3   10.42    4.02
  -5  12   3    0.48    2.21
  -5  12   2    3.34    3.12
   5 -12   2    0.60    0.89
  -5  12   1    1.78    2.71
   5 -12   1   -1.24    1.25
  -5  12   0    6.30    3.62
   5 -12   0   11.28    3.74
  -5  12  -1    3.50    3.19
   5 -12  -1    1.55    1.89
  -5  12  -2    6.06    3.96
  -5  12  -3    7.29    3.35
  -5  12  -4   -0.09    2.51
  -6   0   0   83.39    5.73
   6   0   0   82.13    5.31
   6   0   0   77.38    6.92
   6   0  -1   17.85    2.33
   6   0  -1   17.07    3.29
   6   0   1   16.14    3.27
  -6   0   1   16.94    2.41
   6   0   1   15.53    2.55
  -6   0  -1   14.88    2.59
  -6   0   2  208.55    7.83
  -6   0  -2  209.63   10.24
   6   0  -2  209.00    7.10
   6   0  -2  218.19   11.52
   6   0   2  225.74   11.69
  -6   0  -3  520.60   17.02
  -6   0   3  523.48   11.41
   6   0  -3  538.10   19.63
   6   0  -3  565.76   18.67
   6   0   3  555.27   18.48
   6   0   4  112.88    8.46
  -6   0   4  113.11    4.81
  -6   0  -4  123.07    8.84
   6   0  -4  117.80    9.34
   6   0  -4  110.47    8.35
  -6   0   5   38.78    2.56
   6   0   5   37.41    5.04
   6   0  -5   39.64    5.48
  -6   0  -5   37.26    5.10
   6   0  -5   39.43    5.07
   6   0   6    9.65    2.85
  -6   0   6   18.07    4.07
   6   0  -6   17.13    4.13
  -6   0   6   11.53    1.35
  -6   0  -6   18.72    3.98
  -6   0   7    0.56    0.44
  -6   0  -7    0.11    1.27
  -6   0   7    1.35    0.52
  -6   0   7    1.92    2.00
   6   0   7    0.55    1.56
   6   0  -7    1.05    1.60
   6   0   8   79.46    7.45
  -6   0   8   93.67    8.38
   6   0  -8   85.72    8.68
  -6   0  -8   85.99    8.84
  -6   0   8   87.67    3.68
  -6   0   8   85.23    4.08
   6   0   9  251.35   13.53
   6   0  -9  260.02   15.25
  -6   0   9  232.97    7.19
  -6   0   9  245.00    6.57
  -6   0  -9  252.88   15.65
  -6   0   9  268.09   13.89
   6   0  10   55.63    6.66
  -6   0  10   60.61    4.03
  -6   0  10   58.10    6.53
   6   0 -10   58.39    7.57
  -6   0 -10   65.53    8.47
  -6   0 -11   -0.34    2.01
  -6   0  11   -1.61    2.00
   6   0  11    1.33    2.06
   6   0 -11    3.62    2.57
   6   0  12  126.40   10.30
  -6   0  12  132.72    9.59
   6   0 -12  136.84   12.08
  -6   0 -12  143.52   13.20
   6   0  13   80.99    8.49
  -6   0  13   91.51    7.90
   6   0 -13   95.01   10.29
  -6   0 -13  106.63   11.79
  -6   0 -14   49.44    8.34
  -6   0  14   43.82    5.64
   6   0  14   44.88    6.63
   6   0 -14   34.98    6.54
   6   0  15    2.73    2.77
  -6   0  15    1.47    1.52
  -6   0 -15   -2.63    3.10
   6   0 -15    1.21    2.14
   6   0  16    0.75    1.86
  -6   0  16    2.63    1.67
   6   0 -16    2.99    2.95
  -6   0 -16   -1.55    2.72
   6   0  17    1.87    2.09
   6   0 -17   -1.67    2.07
  -6   0 -17   -0.89    2.44
   6   0 -18   11.39    5.03
   6   0  18    9.03    3.54
  -6   0 -18    1.62    3.01
  -6   0 -19    7.34    3.63
   6   0  19    2.15    2.53
  -6   0 -20   49.94   10.15
   6   0  20   36.23    7.09
   6  -1  20    5.82    3.82
  -6  -1 -20   -0.62    2.69
   6  -1  19   -3.68    3.04
  -6  -1 -19    1.88    3.03
  -6  -1 -18   20.17    6.14
   6   1 -18   27.20    6.62
   6  -1  18   34.90    6.77
  -6  -1 -17    6.08    4.01
   6  -1  17    7.40    3.26
   6   1 -17   16.94    5.01
  -6  -1 -16   31.66    7.31
   6  -1  16   22.48    5.07
   6   1 -16   35.40    7.00
  -6  -1 -15   51.43    8.98
  -6   1  15   46.65    5.44
   6  -1  15   56.74    7.65
   6   1 -15   60.00    8.71
  -6   1  14   51.94    5.77
   6  -1  14   50.77    7.12
   6   1 -14   50.31    7.75
  -6  -1 -14   49.49    8.51
  -6   1  13   37.24    5.08
   6  -1  13   31.28    5.55
   6   1 -13   31.31    6.17
  -6  -1 -13   25.34    5.96
  -6   1  12   31.34    4.63
   6  -1  12   29.92    5.39
   6   1 -12   30.07    5.72
  -6  -1 -12   26.18    5.80
   6  -1  11   29.08    5.07
  -6  -1 -11   38.26    6.71
   6   1 -11   32.22    5.97
  -6   1  11   31.02    4.65
  -6   1  10   28.66    4.53
   6  -1  10   32.38    5.18
  -6  -1 -10   32.52    5.93
   6   1 -10   33.04    5.78
  -6   1  10   27.03    3.49
   6   1  -9   17.84    4.31
  -6  -1  -9   24.33    5.18
  -6   1   9   25.32    4.43
   6  -1   9   18.93    3.93
  -6   1   9   19.15    2.88
  -6   1   9   19.61    2.48
   6  -1   8   67.24    7.21
  -6   1   8   77.15    7.69
   6   1  -8   60.87    7.32
  -6   1   8   67.57    5.06
  -6   1   8   69.10    4.41
  -6  -1  -8   62.23    7.68
  -6   1   7   35.98    3.16
   6  -1   7   35.39    5.11
   6   1  -7   34.66    5.34
  -6  -1  -7   32.66    5.25
   6  -1   6   89.34    8.05
   6   1  -6   94.22    8.62
  -6   1   6   98.77    5.22
  -6  -1  -6   95.35    8.54
  -6   1   5    6.38    1.44
  -6  -1  -5    9.48    2.67
   6  -1   5    5.30    2.15
   6   1  -5    6.78    2.55
   6   1  -5    5.88    2.18
   6  -1   4   19.64    3.81
  -6  -1  -4   18.23    3.51
   6   1  -4   21.89    4.10
  -6   1   4   23.71    2.67
   6   1  -4   23.38    3.77
  -6  -1  -3   11.92    2.69
   6  -1   3   17.93    3.64
  -6   1   3   13.25    2.16
   6   1  -3   19.33    3.75
   6   1  -3   11.81    2.85
  -6   1   2   58.34    4.57
   6   1  -2   67.26    3.52
  -6  -1  -2   62.56    5.61
   6   1  -2   56.87    5.72
   6  -1   2   73.40    6.98
  -6   1   1   37.23    3.81
   6  -1   1   30.51    4.52
  -6  -1  -1   37.08    4.03
   6   1  -1   38.34    3.07
   6   1  -1   37.84    4.69
   6  -1   0   19.46    2.87
   6   1   0   20.32    3.46
   6  -1   0   21.19    3.82
  -6  -1   0   18.98    2.68
   6   1   0   20.14    2.49
  -6   1   0   20.31    3.03
   6  -1  -1   35.73    4.93
  -6   1  -1   38.86    4.39
   6  -1  -1   42.53    3.88
  -6  -1   1   34.87    3.27
   6   1   1   37.86    4.65
   6   1   1   35.96    3.57
   6   1   2   57.79    4.91
  -6   1  -2   56.67    5.50
  -6  -1   2   65.80    3.96
   6  -1  -2   52.66    5.99
   6   1   2   62.66    5.97
   6  -1  -3   15.83    3.46
  -6   1  -3   13.05    3.01
   6   1   3   13.39    2.99
   6  -1  -3   13.98    3.44
  -6  -1   3   13.65    1.51
   6   1   4   26.44    4.06
  -6   1  -4   23.41    3.90
  -6  -1   4   25.27    4.53
   6  -1  -4   22.77    4.24
   6  -1  -4   21.74    4.11
  -6  -1   5    8.27    2.89
   6   1   5    3.54    1.76
  -6   1  -5    6.33    2.38
   6  -1  -5    7.43    2.56
   6  -1  -5    5.63    2.25
   6   1   6   96.62    7.82
  -6  -1   6  103.08    8.93
  -6   1  -6   96.13    8.55
   6  -1  -6  104.51    9.02
   6   1   7   30.62    4.55
  -6  -1   7   35.95    5.33
  -6   1  -7   32.18    5.33
   6  -1  -7   34.23    5.33
   6   1   8   58.78    6.38
  -6  -1   8   77.74    7.59
   6  -1  -8   71.22    7.94
  -6   1  -8   56.09    7.18
  -6  -1   9   23.05    4.32
   6   1   9   15.68    3.55
   6  -1  -9   25.83    4.94
  -6   1  -9   13.25    4.10
  -6  -1  10   31.11    4.87
   6   1  10   26.28    4.51
   6  -1 -10   25.79    5.07
  -6   1 -10   24.25    5.18
  -6   1 -11   30.80    5.96
  -6  -1  11   26.17    4.53
   6   1  11   23.41    4.44
   6  -1 -11   34.47    6.06
  -6   1 -12   24.61    5.66
  -6  -1  12   33.42    4.99
   6   1  12   26.42    4.82
   6  -1 -12   29.79    5.94
  -6   1 -13   32.53    7.06
   6  -1 -13   29.11    5.93
   6   1  13   35.58    5.72
  -6  -1  13   39.09    5.42
  -6   1 -14   46.08    8.28
  -6  -1  14   50.93    6.16
   6   1  14   42.21    6.32
   6  -1 -14   47.79    7.69
   6   1  15   59.13    7.62
  -6   1 -15   58.60    9.40
  -6  -1  15   65.40    7.10
   6  -1 -15   59.34    8.61
  -6   1 -16   22.43    6.17
   6   1  16   25.36    5.30
   6  -1 -16   32.78    6.78
  -6   1 -17    2.02    3.14
   6   1  17   11.22    3.73
   6  -1 -17    8.69    3.90
   6   1  18   32.57    6.15
  -6   1 -18   24.22    6.76
   6  -1 -18   45.33    8.43
   6   1  19    3.29    2.85
  -6   1 -19   -1.81    3.07
   6   1  20    4.28    3.05
  -6   1 -20    5.86    3.62
  -6  -2 -20   20.91    6.84
   6  -2  20   18.04    5.34
   6   2 -20    7.82    4.23
  -6  -2 -19   19.93    6.29
   6  -2  19   27.31    6.24
   6   2 -19   33.18    7.53
   6  -2  18   -0.50    1.98
   6   2 -18   11.60    4.44
  -6  -2 -18    6.77    5.17
   6  -2  17   17.14    4.93
   6   2 -17   11.22    4.63
  -6  -2 -17   17.78    5.81
   6  -2  16    6.64    2.81
   6   2 -16    4.50    2.74
  -6  -2 -16    7.36    4.87
   6  -2  15   19.81    4.89
  -6  -2 -15    8.24    3.88
   6   2 -15    8.62    3.68
  -6  -2 -14   36.30    7.32
   6  -2  14   30.82    5.71
  -6   2  14   28.01    4.14
   6   2 -14   21.68    5.35
  -6  -2 -13    1.39    2.22
  -6   2  13    3.79    1.54
   6  -2  13    5.04    3.17
   6   2 -13    8.70    3.59
  -6  -2 -12    9.43    4.01
  -6   2  12    8.59    2.58
   6  -2  12   11.32    3.58
   6   2 -12    9.72    3.70
   6  -2  11  161.63   11.99
  -6  -2 -11  183.92   14.60
   6   2 -11  185.67   13.59
  -6   2  11  183.70   11.04
  -6  -2 -10   14.68    4.46
  -6   2  10   18.73    3.73
   6  -2  10   29.47    5.33
   6   2 -10   18.76    4.70
  -6  -2  -9   28.03    5.55
   6   2  -9   39.40    6.06
  -6   2   9   33.74    5.12
   6  -2   9   24.52    4.64
  -6  -2  -8   34.66    5.86
   6  -2   8   29.89    5.14
   6   2  -8   31.60    5.33
  -6   2   8   31.98    3.57
  -6   2   7   21.93    2.94
  -6  -2  -7   22.19    4.54
   6  -2   7   23.49    4.50
   6   2  -7   26.70    4.84
  -6  -2  -6   23.77    4.49
  -6   2   6   24.32    3.14
   6  -2   6   20.35    4.12
   6   2  -6   28.15    4.90
  -6  -2  -5    7.47    2.66
  -6   2   5    5.54    1.60
   6  -2   5    3.81    2.00
   6   2  -5    0.87    1.24
   6  -2   4   74.85    7.49
  -6  -2  -4   89.57    7.68
   6   2  -4   83.56    7.94
  -6   2   4   84.70    5.79
   6   2  -4   90.84    6.92
  -6  -2  -3   85.37    6.99
   6   2  -3   88.29    8.01
  -6   2   3   93.63    6.14
   6   2  -3   86.18    6.63
   6  -2   3   94.46    8.25
  -6  -2  -2  240.92   10.96
   6   2  -2  216.52    5.63
   6   2  -2  231.54   10.78
  -6   2   2  227.18    9.81
   6  -2   2  236.39   12.96
  -6  -2  -1   98.22    6.54
   6   2  -1  100.58    7.19
   6  -2   1  103.03    8.62
   6   2  -1   99.08    4.68
  -6   2   1   95.36    6.55
  -6   2   0   64.27    5.55
   6   2   0   61.36    4.25
  -6  -2   0   64.20    4.81
   6   2   0   66.33    5.80
   6  -2   0   69.74    7.02
  -6   2  -1  100.67    7.28
   6   2   1   90.91    5.79
  -6  -2   1   93.32    8.79
  -6  -2   1   93.72    5.09
   6  -2  -1   97.42    8.39
   6   2   1   94.84    7.03
  -6   2  -2  230.92   11.43
   6   2   2  224.85    9.86
  -6  -2   2  218.79   13.34
   6  -2  -2  232.10   12.98
   6   2   2  218.00   10.65
   6   2   3   88.50    6.83
  -6   2  -3   91.49    7.51
  -6  -2   3   88.21    8.55
   6  -2  -3   85.02    7.87
   6  -2  -3   89.96    8.18
   6   2   4   87.00    6.99
  -6   2  -4   82.38    7.51
  -6  -2   4   76.42    7.89
   6  -2  -4   84.73    8.00
   6  -2  -4   84.76    7.90
  -6   2  -5    2.79    1.79
   6   2   5    5.82    1.88
  -6  -2   5    3.65    2.10
   6  -2  -5    7.54    2.61
   6  -2  -5    2.18    1.52
  -6   2  -6   22.68    4.39
   6   2   6   19.05    3.41
  -6  -2   6   15.85    3.70
   6  -2  -6   24.74    4.49
   6  -2  -6   17.87    3.99
   6  -2  -7   21.70    4.44
   6   2   7   22.04    3.74
  -6   2  -7   24.31    4.79
  -6  -2   7   28.81    4.85
  -6   2  -8   29.32    5.18
  -6  -2   8   40.97    5.62
   6   2   8   23.68    4.01
   6  -2  -8   30.46    5.26
   6   2   9   26.90    4.41
  -6  -2   9   28.50    4.78
   6  -2  -9   38.37    6.01
  -6   2  -9   31.91    5.72
   6   2  10   21.10    4.12
  -6  -2  10   25.93    4.64
  -6   2 -10   24.99    5.46
   6  -2 -10   17.32    4.51
   6   2  11  180.85   11.44
  -6  -2  11  182.19   11.80
  -6   2 -11  162.35   13.68
   6  -2 -11  158.29   12.67
   6  -2 -12   10.86    3.77
   6   2  12   11.84    3.30
  -6   2 -12    9.56    4.17
  -6  -2  12   12.07    3.39
  -6  -2  13    3.92    2.49
   6  -2 -13    1.12    2.09
   6   2  13    2.40    1.93
  -6   2 -13   -0.37    2.87
  -6   2 -14   32.08    7.02
   6   2  14   28.49    5.11
  -6  -2  14   32.34    5.18
   6  -2 -14   35.52    6.64
  -6   2 -15   16.20    5.54
   6   2  15    4.33    2.21
   6  -2 -15    7.15    3.46
  -6  -2  15   11.50    3.38
  -6   2 -16    4.23    3.91
   6   2  16    0.02    1.69
   6  -2 -16    9.30    3.78
  -6   2 -17    4.90    3.11
   6  -2 -17   11.60    4.62
   6   2  18    0.76    1.72
   6  -2 -18    1.32    2.81
   6   2  19   19.96    5.11
  -6   2 -19   19.98    6.31
  -6   2 -20   12.81    5.81
   6  -2 -20   29.60    7.09
   6   2  20   17.57    4.77
   6   3 -20    4.50    3.48
  -6  -3 -19    1.51    2.83
   6  -3  19   -0.73    1.59
   6   3 -19   -5.00    3.35
  -6  -3 -18   10.23    4.81
   6  -3  18    7.66    3.54
   6   3 -18    7.73    3.77
   6  -3  17    2.24    1.98
   6   3 -17   -5.52    3.51
  -6  -3 -17    2.07    2.89
   6  -3  16   10.20    3.86
  -6  -3 -16    4.28    3.08
   6   3 -16   14.60    4.76
   6  -3  15   39.58    6.84
  -6  -3 -15   36.01    7.88
   6   3 -15   26.17    5.95
  -6  -3 -14   65.22    9.69
   6  -3  14   62.16    8.32
   6   3 -14   76.19    9.46
   6  -3  13   94.95    9.96
  -6   3  13   84.48    7.07
  -6  -3 -13  100.39   11.74
   6   3 -13   86.87   10.06
   6  -3  12  130.99   11.42
  -6   3  12  131.52    9.06
  -6  -3 -12  140.87   13.49
   6   3 -12  131.00   11.80
   6  -3  11  213.78   14.26
  -6   3  11  215.20   12.05
  -6  -3 -11  197.89   15.40
   6   3 -11  232.56   15.28
  -6  -3 -10  119.41   11.55
   6  -3  10  106.01    9.88
  -6   3  10  110.13    8.91
   6   3 -10  112.54   10.42
   6  -3   9    9.73    3.24
   6   3  -9   15.64    4.12
  -6  -3  -9   13.94    4.23
   6  -3   8  179.79   12.56
  -6  -3  -8  171.09   12.76
   6   3  -8  185.45   12.56
  -6   3   8  182.66    9.46
   6  -3   7  120.21   10.07
  -6  -3  -7  123.02   10.40
   6   3  -7  119.37    9.90
  -6   3   7  128.90    7.89
  -6   3   6    7.94    2.12
  -6  -3  -6    8.83    3.08
   6  -3   6    7.83    2.95
   6   3  -6    7.41    2.74
   6  -3   5  113.81    9.57
  -6  -3  -5  109.16    8.97
   6   3  -5  118.54    9.51
  -6   3   5  120.09    7.63
  -6  -3  -4  280.31   13.59
   6   3  -4  259.21   13.74
  -6   3   4  265.27   11.30
   6  -3   4  259.60   14.20
  -6  -3  -3   94.85    8.95
   6   3  -3   95.30    8.39
  -6  -3  -3  105.12    7.88
  -6   3   3   96.76    6.97
   6   3  -3   92.23    6.48
   6  -3   3   77.62    7.92
   6   3  -2   34.12    2.37
   6  -3   2   39.06    5.58
  -6  -3  -2   41.13    6.05
  -6   3   2   38.55    4.44
   6   3  -2   38.83    4.23
  -6  -3  -2   46.06    4.92
   6   3  -1   19.52    3.07
   6  -3   1   26.68    4.60
  -6   3   1   21.17    3.49
  -6  -3  -1   15.19    3.73
   6   3  -1   19.60    2.26
   6   3   0   18.69    2.97
   6  -3   0   22.89    4.26
   6   3   0   23.60    2.80
  -6   3   0   29.35    4.05
  -6  -3   0   18.12    4.19
   6  -3  -1   16.48    3.70
   6   3   1   17.27    2.90
   6   3   1   19.03    2.77
  -6  -3   1   19.56    4.19
  -6   3  -1   25.55    3.97
   6  -3  -2   43.81    5.95
   6   3   2   38.19    4.33
  -6  -3   2   42.54    5.87
  -6   3  -2   33.42    4.61
   6   3   2   34.00    4.06
   6   3   3   99.50    7.03
  -6   3  -3   95.16    7.99
  -6  -3   3   95.50    8.79
   6  -3  -3   96.05    8.41
   6  -3  -3   93.78    8.71
   6   3   4  267.21   11.73
  -6   3  -4  266.99   13.85
  -6  -3   4  269.40   14.52
   6  -3  -4  254.69   13.70
   6  -3  -4  241.78   13.85
   6   3   5  107.95    7.55
  -6   3  -5  116.05    9.42
  -6  -3   5  125.31    9.98
   6  -3  -5  125.21    9.83
   6  -3  -5   97.61    8.89
  -6   3  -6    8.47    3.03
   6   3   6   10.53    2.55
  -6  -3   6   11.47    3.37
   6  -3  -6   11.36    3.11
   6  -3  -6    5.52    2.64
   6   3   7  131.88    8.71
  -6   3  -7  133.40   10.87
  -6  -3   7  140.43   10.59
   6  -3  -7  129.81   10.33
   6   3   8  177.42   10.32
  -6   3  -8  161.71   12.41
  -6  -3   8  159.70   11.36
   6  -3  -8  180.16   12.44
  -6   3  -9   15.45    4.41
   6   3   9   18.35    3.53
  -6  -3   9   14.13    3.57
   6  -3  -9   22.31    4.83
   6   3  10  124.21    9.14
  -6  -3  10   96.90    8.96
  -6   3 -10  102.72   10.67
   6  -3 -10  137.32   11.54
   6   3  11  218.73   12.39
  -6  -3  11  232.40   13.79
  -6   3 -11  242.68   16.86
   6  -3 -11  211.08   14.61
   6   3  12  126.07    9.73
  -6  -3  12  122.45   10.13
  -6   3 -12  122.51   12.61
   6  -3 -12  114.22   11.12
   6   3  13   80.42    8.00
  -6  -3  13   92.09    9.05
  -6   3 -13   89.06   10.98
   6  -3 -13   79.61    9.64
   6   3  14   64.51    7.46
  -6  -3  14   68.52    7.90
  -6   3 -14   67.57    9.84
   6  -3 -14   74.94    9.61
   6   3  15   41.52    6.20
   6  -3 -15   39.23    7.32
  -6   3 -15   33.47    7.23
  -6   3 -16   12.48    4.67
   6   3  16    6.62    2.67
   6  -3 -16   18.61    5.27
  -6   3 -17    3.53    3.59
   6   3  17    4.94    2.61
   6  -3 -17    5.32    3.35
  -6   3 -18   14.00    5.73
   6   3  18    7.64    3.38
   6  -3 -18   10.49    4.70
  -6   3 -19   -3.42    2.88
   6   3  19    0.49    2.28
   6  -3 -19    1.91    2.92
   6   3  20    3.95    2.90
   6  -3 -20    5.32    3.56
   6  -4  19   -0.83    1.87
   6   4 -19   -0.89    2.46
   6  -4  18    3.05    2.29
   6   4 -18    1.94    2.38
  -6  -4 -17    0.65    3.30
   6  -4  17    7.24    3.38
   6   4 -17    1.33    2.23
   6  -4  16    5.17    2.97
   6   4 -16    3.35    2.98
  -6  -4 -16    1.36    3.11
  -6  -4 -15   23.34    6.35
   6   4 -15   24.37    5.76
   6  -4  15   24.81    6.02
  -6  -4 -14   18.72    5.75
   6  -4  14   35.85    6.64
   6   4 -14   22.07    5.47
   6  -4  13    7.41    3.25
   6   4 -13    5.73    3.40
  -6  -4 -13    2.18    1.87
  -6  -4 -13    2.69    2.86
  -6  -4 -12    4.85    2.22
   6  -4  12    4.84    2.67
  -6   4  12    4.85    2.18
   6   4 -12    9.84    3.86
  -6  -4 -12    4.42    3.66
  -6   4  11   50.47    5.91
   6  -4  11   39.75    6.40
  -6  -4 -11   40.21    5.93
   6   4 -11   40.95    6.52
  -6  -4 -11   43.76    7.74
   6  -4  10   -0.18    2.53
   6   4 -10    0.69    1.90
  -6  -4 -10    0.31    1.46
  -6  -4 -10    0.67    2.40
   6  -4   9  141.16   11.60
  -6  -4  -9  143.13   10.93
   6   4  -9  161.80   12.13
  -6  -4  -9  132.18   11.90
   6  -4   8   46.69    6.74
  -6  -4  -8   42.04    6.67
  -6  -4  -8   46.26    6.39
   6   4  -8   46.50    6.44
  -6   4   8   36.96    4.84
   6   4  -7   50.54    6.49
   6  -4   7   41.03    6.33
  -6  -4  -7   57.90    7.01
  -6   4   7   45.76    5.23
  -6   4   6   12.89    2.91
   6  -4   6   16.11    4.24
  -6  -4  -6   13.18    3.43
   6   4  -6   14.83    3.68
  -6  -4  -5   92.48    8.90
   6   4  -5   66.17    7.18
  -6   4   5   73.85    6.59
   6  -4   5   73.03    7.94
  -6   4   4    6.66    2.38
   6  -4   4    1.99    1.70
  -6  -4  -4    8.09    3.00
   6   4  -4    1.88    2.21
   6   4  -3    9.26    1.23
  -6   4   3    7.88    2.43
   6  -4   3    9.69    3.22
  -6  -4  -3    7.37    2.89
   6  -4   2   29.83    5.18
  -6   4   2   27.09    4.14
  -6  -4  -2   31.09    3.02
   6   4  -2   35.72    2.99
  -6  -4  -2   25.38    4.82
   6   4  -2   31.84    3.60
  -6  -4  -1  145.07    6.57
  -6  -4  -1  156.97   11.30
   6   4  -1  144.01    6.91
  -6   4   1  170.93   10.24
   6   4  -1  155.06    7.72
   6  -4   1  150.02   11.21
  -6  -4   0   82.41    5.07
   6   4   0   86.93    5.97
  -6  -4   0   88.22    8.58
  -6   4   0   99.16    8.00
   6   4   0   89.61    5.96
   6  -4   0   83.78    8.39
  -6  -4   1  170.65   11.68
  -6  -4   1  147.53    6.90
   6   4   1  146.96    8.41
  -6   4  -1  165.30   10.41
   6  -4  -1  155.58   11.39
   6   4   1  157.58    7.99
   6  -4  -2   43.92    6.11
  -6  -4   2   27.12    3.09
  -6  -4   2   43.48    6.01
  -6   4  -2   34.08    5.03
   6   4   2   34.64    3.89
   6  -4  -3    4.81    2.57
   6   4   3    7.17    1.89
  -6  -4   3    6.28    1.59
  -6   4  -3    6.90    2.35
  -6  -4   3   11.48    3.38
  -6  -4   4    5.48    1.63
   6   4   4    3.53    1.30
  -6  -4   4    3.28    1.90
  -6   4  -4    4.70    2.67
   6  -4  -4    1.81    1.40
   6  -4  -4    0.88    1.80
   6   4   5   70.97    5.94
  -6   4  -5   78.16    8.10
  -6  -4   5   68.28    7.59
   6  -4  -5   60.81    6.95
   6  -4  -5   75.57    8.18
   6   4   6   23.97    3.56
  -6  -4   6   15.88    3.77
   6  -4  -6   19.32    4.21
  -6   4  -6   16.00    4.05
   6  -4  -6   15.91    4.08
   6   4   7   42.60    4.94
  -6  -4   7   50.67    6.62
   6  -4  -7   49.68    6.57
  -6   4  -7   49.77    6.92
  -6   4  -8   49.69    7.27
   6   4   8   43.80    5.05
  -6  -4   8   44.86    6.24
   6  -4  -8   47.67    6.43
   6   4   9  144.59    9.32
  -6   4  -9  149.32   12.69
  -6  -4   9  136.92   10.80
   6  -4  -9  142.34   11.37
  -6   4 -10   -0.51    2.70
   6   4  10   -0.17    1.67
  -6  -4  10    0.62    1.76
   6  -4 -10    2.98    2.38
  -6   4 -11   31.56    6.42
   6   4  11   39.63    5.24
  -6  -4  11   47.89    6.83
   6  -4 -11   44.50    6.85
  -6   4 -12    5.48    3.20
   6   4  12    4.41    2.08
  -6  -4  12    3.64    2.28
   6  -4 -12    9.33    3.88
  -6   4 -13    1.88    3.20
   6   4  13    2.54    2.28
  -6  -4  13    1.69    2.19
   6  -4 -13    1.57    2.44
   6   4  14   18.86    4.18
   6  -4 -14   27.34    5.96
   6   4  15   25.27    4.85
   6  -4 -15   24.09    5.67
  -6   4 -15   31.56    7.28
   6   4  16   11.55    3.57
   6  -4 -16    3.92    2.87
  -6   4 -16    8.04    4.35
   6   4  17    4.05    2.78
   6  -4 -17    4.54    3.57
  -6   4 -17    1.26    2.90
  -6   4 -18    0.90    2.59
   6   4  18    4.83    2.83
   6  -4 -18    1.02    2.12
  -6   4 -19    5.06    3.92
   6   4  19   -0.45    1.84
   6  -4 -19   -0.27    2.48
   6   4  20    3.93    2.80
   6   5 -19   -0.64    1.81
   6  -5  18    6.49    3.58
   6   5 -18   -3.22    3.27
   6  -5  17   15.08    4.83
   6   5 -17    9.13    3.88
   6  -5  16   13.71    4.43
   6   5 -16    8.88    3.52
   6   5 -15   60.91    8.86
   6  -5  15   41.32    7.46
   6  -5  14    5.68    3.34
   6   5 -14    0.83    2.12
   6  -5  13    3.74    2.68
   6   5 -13    0.59    1.96
   6  -5  12  154.49   13.28
  -6  -5 -12  158.73   11.22
   6   5 -12  153.39   12.78
   6  -5  11   96.54   10.36
  -6  -5 -11  109.86    9.41
   6   5 -11  103.94   10.38
   6  -5  10   47.99    7.11
  -6  -5 -10   48.52    6.37
   6   5 -10   38.94    6.21
   6  -5   9   54.06    7.49
  -6  -5  -9   60.91    7.26
   6   5  -9   56.19    7.22
   6  -5   8    6.19    2.95
  -6  -5  -8    5.23    2.36
   6   5  -8    9.09    3.05
  -6   5   8   10.46    2.92
   6  -5   7   14.34    4.31
  -6  -5  -7    9.84    3.15
   6   5  -7    6.20    2.86
  -6   5   7    9.96    2.93
   6  -5   6  139.75   11.53
  -6  -5  -6  152.31   11.22
   6   5  -6  150.64   11.02
  -6   5   6  145.44   10.06
  -6  -5  -5   56.26    6.94
   6   5  -5   59.45    6.82
  -6   5   5   63.71    6.65
   6  -5   5   70.85    8.22
  -6  -5  -4   80.36    8.21
   6   5  -4   75.16    7.65
  -6   5   4   86.01    7.70
   6   5  -4   78.27    3.56
   6  -5   4   79.02    8.65
  -6   5   3   11.14    2.98
   6  -5   3   12.32    3.23
  -6  -5  -3   13.32    3.61
  -6  -5  -2  182.08   12.12
   6   5  -2  165.20    7.67
  -6   5   2  169.06   10.88
   6  -5   2  184.17   12.91
   6  -5   1   14.41    3.87
   6   5  -1   11.78    2.36
  -6   5   1   12.57    3.22
  -6  -5  -1   13.33    1.78
  -6  -5  -1   10.78    3.27
   6   5  -1   14.05    2.17
  -6  -5   0   79.02    4.16
  -6  -5   0  101.50    9.18
   6   5   0   75.09    6.16
  -6   5   0   89.21    8.10
   6   5   0   79.01    5.05
   6  -5   0   79.38    8.43
   6  -5  -1   13.63    3.61
   6   5   1   16.01    2.49
  -6   5  -1   15.61    3.75
  -6  -5   1   14.87    3.78
  -6  -5   1   16.31    2.00
  -6  -5   2  166.88    6.54
  -6  -5   2  187.35   12.54
   6  -5  -2  171.10   12.33
  -6   5  -2  171.71   11.48
   6   5   2  174.68    8.00
   6  -5  -3   22.46    4.69
  -6  -5   3   18.74    2.35
   6   5   3   18.61    2.83
  -6   5  -3   18.36    4.03
  -6  -5   3   22.52    4.51
   6   5   4   79.19    5.85
  -6  -5   4   69.67    4.83
  -6  -5   4   79.83    8.39
   6  -5  -4   76.95    7.60
   6  -5  -4   83.88    8.82
  -6   5  -4   74.15    8.08
  -6   5  -5   61.46    7.56
   6   5   5   63.72    5.46
  -6  -5   5   59.50    7.24
   6  -5  -5   55.79    6.65
   6  -5  -5   73.01    8.24
  -6  -5   5   57.27    4.60
  -6   5  -6  149.26   11.85
   6   5   6  139.81    8.29
  -6  -5   6  146.13   11.33
   6  -5  -6  126.38   10.11
   6  -5  -6  153.07   11.98
  -6  -5   6  128.02    7.32
  -6  -5   7   10.16    3.22
   6  -5  -7   12.03    3.44
  -6   5  -7   12.17    3.95
   6   5   7    6.64    2.02
   6   5   8    6.87    2.23
  -6  -5   8   10.43    3.30
   6  -5  -8   10.17    3.30
  -6   5  -8    5.88    2.69
   6   5   9   60.55    5.95
  -6   5  -9   74.42    9.27
  -6  -5   9   56.58    7.34
   6  -5  -9   63.67    7.70
  -6   5 -10   37.98    6.91
   6   5  10   45.71    5.38
  -6  -5  10   43.61    6.68
   6  -5 -10   50.56    7.08
   6   5  11  104.61    8.32
  -6   5 -11  107.53   11.79
  -6  -5  11   92.52    9.66
   6  -5 -11   92.41    9.73
   6   5  12  168.57   10.85
  -6   5 -12  164.24   14.90
   6  -5 -12  157.53   13.08
   6   5  13    1.75    1.72
   6  -5 -13   -1.42    2.14
   6   5  14    0.43    1.56
   6  -5 -14    2.69    2.22
   6   5  15   50.09    6.58
   6  -5 -15   63.68    9.08
  -6   5 -15   51.13    9.20
   6   5  16   15.20    4.06
  -6   5 -16   10.62    4.61
   6  -5 -16   18.74    5.39
   6   5  17    6.24    2.93
   6  -5 -17   11.38    4.25
  -6   5 -17    6.93    4.22
   6   5  18    1.93    2.25
   6  -5 -18   -0.38    2.57
  -6   5 -18    3.74    3.85
   6   5  19    2.62    2.23
   6  -5 -19    8.05    3.91
   6   5  20   10.59    3.91
   6   6 -19    1.70    2.13
   6  -6  18   -1.78    2.63
   6   6 -18    3.48    3.17
   6  -6  17   -2.71    2.33
   6   6 -17    2.93    2.74
   6  -6  16   18.02    5.34
   6   6 -16    8.87    3.75
   6  -6  15   18.89    5.23
   6   6 -15   16.57    4.58
   6  -6  14    6.62    3.29
   6   6 -14    3.59    3.27
   6  -6  13   -0.90    1.83
   6   6 -13    2.41    2.08
   6  -6  12   23.03    5.50
   6   6 -12   20.48    4.87
   6  -6  11    1.33    2.31
   6   6 -11    2.98    2.44
  -6  -6 -11    4.51    2.18
   6  -6  10   26.25    5.48
   6   6 -10   19.91    4.32
  -6  -6 -10   28.65    4.83
   6  -6   9   31.84    6.18
  -6  -6  -9   34.44    5.37
   6   6  -9   29.14    5.27
   6  -6   8   10.41    3.53
  -6  -6  -8   10.62    3.12
   6   6  -8   14.86    3.85
  -6   6   8   13.06    3.63
  -6  -6  -7   77.88    7.96
   6   6  -7   82.86    8.37
  -6   6   7   84.27    8.31
   6  -6   7   94.94    9.97
   6  -6   6   50.20    7.11
  -6  -6  -6   51.54    6.60
  -6   6   6   61.69    7.13
   6   6  -6   46.60    6.28
  -6   6   5   36.88    5.43
   6  -6   5   25.57    5.32
  -6  -6  -5   28.15    5.02
   6   6  -5   34.63    5.31
   6   6  -4    6.47    1.48
  -6   6   4    4.69    2.23
   6  -6   4    6.49    2.90
  -6  -6  -4    4.52    2.51
  -6  -6  -3  354.78   17.13
   6   6  -3  345.40   10.37
  -6   6   3  322.36   16.08
   6  -6   3  324.21   17.81
   6  -6   2    2.27    2.11
  -6   6   2    2.18    1.78
  -6  -6  -2    3.92    2.34
   6  -6   1   13.62    3.82
  -6   6   1   13.86    3.57
  -6  -6  -1   17.05    3.99
   6  -6   0   23.55    4.97
  -6   6   0   27.76    5.01
  -6  -6   0   28.68    5.17
   6   6   1   17.23    2.08
   6  -6  -1   18.95    4.50
  -6   6  -1   15.40    3.88
  -6  -6   1   20.41    4.47
   6  -6  -2    2.16    2.21
   6   6   2    2.59    0.93
  -6   6  -2    6.90    2.72
  -6  -6   2    9.14    3.20
  -6  -6   3  350.18   17.55
   6  -6  -3  322.89   17.71
  -6   6  -3  340.09   17.46
   6   6   3  337.69   10.58
   6   6   4    4.66    1.50
  -6  -6   4    4.89    3.00
  -6   6  -4    6.98    3.36
   6  -6  -4    4.69    2.51
   6   6   5   24.14    3.21
  -6  -6   5   35.21    6.05
  -6   6  -5   29.18    5.57
   6  -6  -5   40.69    5.69
   6  -6  -5   34.69    5.98
   6   6   6   50.02    4.79
  -6  -6   6   58.49    7.51
  -6   6  -6   53.94    7.62
   6  -6  -6   44.95    6.22
   6  -6  -6   46.64    7.04
  -6   6  -7   92.52   10.06
   6   6   7   91.68    6.71
  -6  -6   7   84.45    9.13
   6  -6  -7   79.51    8.21
   6   6   8    8.34    2.18
  -6  -6   8   17.05    4.48
   6  -6  -8   16.60    4.18
  -6   6  -8    8.94    3.67
   6   6   9   28.50    4.04
  -6  -6   9   34.82    6.13
   6  -6  -9   34.23    5.82
  -6   6  -9   23.88    5.53
  -6   6 -10   25.09    6.07
   6   6  10   25.54    4.00
  -6  -6  10   31.80    5.99
   6  -6 -10   20.41    4.45
  -6   6 -11    1.87    2.30
   6   6  11    1.11    1.65
   6  -6 -11    6.81    2.92
  -6   6 -12   23.76    6.32
   6   6  12   23.92    4.11
   6  -6 -12   30.97    6.04
  -6   6 -13   -0.38    2.09
   6   6  13   -2.41    1.85
   6  -6 -13   -1.51    2.09
   6   6  14    2.76    1.79
   6  -6 -14    1.54    2.47
  -6   6 -15   24.36    6.65
   6   6  15   26.77    4.82
   6  -6 -15   21.64    5.27
  -6   6 -16    2.47    2.96
   6   6  16    8.58    3.03
   6  -6 -16    8.66    3.92
   6   6  17    3.37    2.45
  -6   6 -17    9.37    5.53
   6  -6 -17    2.36    2.59
   6   6  18    1.01    1.73
   6  -6 -18   -1.12    2.50
   6   6  19    2.39    2.17
   6  -6 -19    4.88    3.37
   6   6  20    3.63    2.80
   6   7 -19    1.13    2.31
   6   7 -18    0.46    2.64
   6  -7  17   13.35    4.85
   6   7 -17    2.44    2.90
   6  -7  16    5.94    3.36
   6   7 -16    4.47    3.13
   6  -7  15    2.26    3.14
   6   7 -15    4.40    3.10
   6  -7  14    4.33    2.72
   6   7 -14    2.45    2.33
   6  -7  13   11.02    4.12
   6   7 -13    6.82    3.30
   6  -7  12    8.15    3.61
   6   7 -12   15.40    4.41
   6  -7  11   -5.39    2.98
   6   7 -11    1.39    2.11
   6  -7  10    7.26    3.24
  -6  -7 -10    8.47    2.84
   6   7 -10    8.88    3.29
   6  -7   9    0.17    1.68
  -6  -7  -9    3.27    2.08
   6   7  -9    0.27    1.68
  -6   7   9    0.29    1.76
   6  -7   8   38.06    6.63
  -6  -7  -8   23.81    4.51
   6   7  -8   28.10    5.03
  -6   7   8   35.87    5.94
   6  -7   7   18.71    4.73
  -6  -7  -7   24.85    4.72
   6   7  -7   20.96    4.28
  -6   7   7   19.31    4.45
   6  -7   6   27.54    5.58
  -6  -7  -6   22.30    4.48
   6   7  -6   26.57    4.66
  -6   7   6   21.43    4.76
  -6   7   5   31.37    5.58
   6  -7   5   26.84    5.51
  -6  -7  -5   25.04    4.77
  -6  -7  -4  149.66   11.30
  -6   7   4  137.56   11.31
   6  -7   4  123.74   11.47
  -6   7   3    1.97    1.93
   6  -7   3    0.14    2.04
  -6  -7  -3    1.75    1.75
   6   7  -3   -0.43    0.94
   6  -7   2   42.53    6.86
  -6  -7  -2   60.20    7.31
  -6   7   2   66.30    7.85
  -6  -7  -1   76.88    8.33
  -6   7   1   86.04    8.97
   6  -7   1   74.77    8.83
   6  -7   0   10.18    3.53
  -6   7   0   11.28    3.66
  -6  -7   0   16.72    4.10
   6  -7  -1   68.94    8.39
  -6  -7   1   84.49    8.79
  -6   7  -1   81.14    8.86
   6  -7  -2   62.88    8.18
  -6   7  -2   51.47    7.32
  -6  -7   2   67.01    7.95
  -6   7  -3   -0.61    1.71
  -6  -7   3    0.63    2.56
   6  -7  -3    0.96    1.83
  -6  -7   4  146.38   11.88
   6  -7  -4  141.34   12.11
  -6   7  -4  132.72   11.69
  -6   7  -5   25.77    5.45
  -6  -7   5   30.13    5.81
   6  -7  -5   23.52    5.26
  -6  -7   6   28.39    5.72
  -6   7  -6   20.32    5.18
   6  -7  -6   22.08    4.35
  -6  -7   7   20.94    5.04
  -6   7  -7   26.67    5.85
   6  -7  -7   20.97    4.37
  -6  -7   8   32.15    6.16
  -6   7  -8   26.36    5.83
   6  -7  -8   32.89    5.53
   6  -7  -9    9.81    3.28
  -6   7  -9    3.12    2.66
   6  -7 -10    6.47    2.63
  -6   7 -10   10.28    4.03
  -6   7 -11    2.74    2.85
   6  -7 -11   -1.54    1.96
  -6   7 -12   20.41    5.57
   6  -7 -12   20.30    4.94
  -6   7 -13    4.80    2.94
   6  -7 -13    8.24    3.59
  -6   7 -14    1.58    2.53
   6  -7 -14    3.55    2.50
  -6   7 -15    3.92    3.27
   6  -7 -15    3.82    3.02
  -6   7 -16   -0.69    2.91
   6  -7 -16    9.78    4.03
   6  -7 -17    5.06    3.55
   6  -7 -18   -2.48    2.93
   6  -7 -19    2.75    2.94
   6  -8  16   15.88    5.77
   6  -8  15    3.74    2.73
   6  -8  14    0.96    2.01
   6  -8  13    5.20    2.92
   6  -8  12   14.99    4.67
   6   8 -12   14.09    4.20
   6  -8  11    8.68    3.96
   6   8 -11    6.88    2.85
   6  -8  10    7.01    3.04
   6   8 -10    9.93    3.36
  -6   8  10    7.80    2.96
   6  -8   9   36.12    6.78
  -6  -8  -9   41.34    5.86
   6   8  -9   34.55    5.70
  -6   8   9   42.16    6.91
   6  -8   8   17.88    4.79
  -6  -8  -8   11.08    3.25
   6   8  -8   14.61    3.72
  -6   8   8   20.04    4.83
   6  -8   7    4.29    2.73
  -6  -8  -7    8.19    3.08
   6   8  -7   10.43    3.09
  -6   8   7    7.01    3.02
  -6   8   6   11.22    3.81
   6  -8   6   11.25    3.78
  -6  -8  -6   19.50    4.47
   6  -8   5   70.89    9.09
  -6  -8  -5   80.09    8.46
  -6   8   5   75.37    8.91
  -6   8   4   -0.04    1.77
   6  -8   4   -0.49    2.42
  -6  -8  -4   -0.52    1.81
  -6   8   3   14.23    4.25
   6  -8   3    9.35    3.35
  -6  -8  -3    9.48    3.06
   6  -8   2    8.34    3.31
  -6   8   2   10.18    3.50
  -6  -8  -2   11.67    3.55
   6  -8   1    8.84    3.46
  -6   8   1    6.86    3.23
  -6  -8  -1   12.76    3.90
  -6  -8   0  101.51   10.00
  -6   8   0   87.31    9.67
   6  -8   0   86.26    9.80
   6  -8  -1    4.72    2.61
  -6   8  -1    8.85    3.35
  -6  -8   1    9.55    3.55
  -6   8  -2   12.00    3.76
  -6  -8   2   12.89    4.18
   6  -8  -2    9.02    3.44
  -6   8  -3    7.91    3.49
  -6  -8   3   15.02    4.41
   6  -8  -3    7.07    3.26
  -6   8  -4   -3.88    2.91
  -6  -8   4    0.78    2.67
   6  -8  -4    1.59    2.20
  -6  -8   5   89.05    9.83
   6  -8  -5   68.92    8.80
  -6   8  -5   84.57   10.11
  -6   8  -6   17.25    4.82
  -6   8  -7    6.18    2.77
   6  -8  -7   10.13    3.20
  -6   8  -8   23.05    5.68
   6  -8  -8   25.22    4.81
   6  -8  -9   28.08    5.21
  -6   8  -9   32.41    6.86
   6  -8 -10    2.24    2.43
  -6   8 -10    7.23    3.99
   6  -8 -11    6.15    2.80
  -6   8 -11    6.31    4.03
  -6   8 -12   13.23    4.78
   6  -8 -12   20.16    5.06
  -6   8 -13    4.94    3.42
   6  -8 -13    9.12    3.54
  -6   8 -14   -1.06    2.49
   6  -8 -14    2.74    2.26
   6  -8 -15    8.97    3.51
   6  -8 -16    8.91    3.97
   6  -9  15    4.03    2.86
   6  -9  14   -2.41    2.38
   6  -9  13    5.28    3.15
   6  -9  12   12.86    4.29
   6  -9  11   -4.00    2.54
  -6   9  11    0.93    2.07
   6  -9  10    3.22    2.44
  -6   9  10    3.76    2.84
   6  -9   9   22.34    5.87
  -6   9   9   19.56    5.06
   6  -9   8   15.64    4.69
  -6  -9  -8   22.04    4.53
  -6   9   8   13.53    4.20
   6  -9   7   10.62    3.96
  -6  -9  -7    2.07    2.00
  -6   9   7    6.66    2.95
  -6   9   6   18.22    4.95
   6  -9   6   18.06    4.97
  -6  -9  -6   12.35    3.68
  -6   9   5   14.58    4.40
   6  -9   5    8.24    3.44
  -6  -9  -5   14.99    3.98
  -6   9   4    9.72    4.09
   6  -9   4   23.31    5.57
  -6  -9  -4   17.87    4.62
   6  -9   3   13.92    4.23
  -6   9   3   17.43    4.85
  -6  -9  -3   20.82    4.70
   6  -9   2   35.10    6.41
  -6   9   2   47.45    7.58
  -6  -9  -2   39.59    6.41
   6  -9   1   11.59    3.92
  -6   9   1   11.53    4.22
  -6  -9  -1   13.42    4.05
   6  -9   0    8.32    3.40
  -6   9   0   12.90    4.36
  -6  -9   0    9.81    3.74
   6  -9  -1   13.08    4.09
  -6   9  -1   21.78    5.49
  -6  -9   1    9.63    3.39
  -6   9  -2   44.77    7.46
   6  -9  -2   37.52    6.62
  -6   9  -3   17.49    4.87
   6  -9  -3   22.41    5.28
  -6   9  -4   14.84    4.75
   6  -9  -4   14.07    4.44
  -6   9  -5   11.56    4.06
  -6   9  -6    7.44    3.24
  -6   9  -7    9.65    4.35
  -6   9  -8    7.86    3.51
  -6   9  -9   18.58    5.63
  -6   9 -10   -2.71    2.58
  -6   9 -11    1.80    3.11
  -6   9 -12    7.32    3.48
  -6   9 -13   -2.57    3.42
   6 -10  14   10.63    4.34
   6 -10  13   -4.44    3.14
  -6  10  13    0.15    2.13
   6 -10  12   -3.11    2.30
  -6  10  12   -1.46    2.44
   6 -10  11   -0.33    1.56
  -6  10  11    2.39    2.62
   6 -10  10    7.33    3.39
  -6  10  10    2.04    2.38
   6 -10   9    4.01    2.75
  -6  10   9    0.52    2.49
   6 -10   8   -3.29    2.61
  -6  10   8    8.01    3.56
  -6  10   7    6.96    3.56
   6 -10   7    2.87    2.68
  -6  10   6   25.79    6.20
   6 -10   6   21.76    5.51
  -6  10   5   13.42    4.59
   6 -10   5   14.59    4.94
   6 -10   4   12.79    4.30
  -6  10   4   15.35    4.80
   6 -10   3   15.83    4.58
  -6  10   3   12.95    4.82
   6 -10   2   21.86    5.25
  -6  10   2   16.54    5.14
   6 -10   1   -2.33    2.27
  -6  10   1    2.72    2.50
   6 -10   0   17.10    4.87
  -6  10   0    8.94    3.88
  -6  10  -1   -0.42    2.61
   6 -10  -1   -2.43    2.56
  -6  10  -2   22.53    5.70
   6 -10  -2   19.28    5.10
  -6  10  -3   15.18    5.19
   6 -10  -3   11.62    4.18
  -6  10  -4   15.89    4.99
   6 -10  -4   24.52    5.67
  -6  10  -5    8.46    4.10
  -6  10  -6   25.09    6.23
  -6  10  -7    5.62    4.01
  -6  10  -8    1.49    2.46
  -6  10  -9    8.17    4.20
  -6  10 -10   -0.52    2.09
   6 -11  12    8.66    3.67
   6 -11  11   -5.99    3.12
   6 -11  10    6.64    3.36
   6 -11   9    0.25    1.98
  -6  11   9    0.89    2.46
  -6  11   8    7.21    3.78
   6 -11   8    7.89    3.69
  -6  11   7   22.33    6.19
   6 -11   7   11.44    4.25
  -6  11   6   25.25    6.33
   6 -11   6    6.97    3.45
   6 -11   5   10.93    4.09
  -6  11   5    7.67    3.91
   6 -11   4    3.40    2.88
  -6  11   4    7.15    3.70
   6 -11   3   -0.33    2.07
  -6  11   3    6.09    3.58
   6 -11   2    6.31    3.51
  -6  11   2   14.35    5.16
   6 -11   1    1.13    1.75
  -6  11   1    4.49    3.53
  -6  11   0    1.89    3.08
   6 -11   0   -3.01    2.35
  -6  11  -1    2.31    2.45
   6 -11  -1    4.34    2.91
  -6  11  -2    5.53    3.22
   6 -11  -2    4.69    3.02
  -6  11  -3    1.58    3.36
   6 -11  -3    4.77    2.93
  -6  11  -4    5.55    3.48
  -6  11  -5   12.06    4.74
  -6  11  -6   23.24    6.26
  -6  11  -7   11.42    4.82
   6 -12   6    2.71    2.44
   6 -12   5   -1.98    2.00
   6 -12   4    6.03    2.89
   6 -12   3    1.77    1.91
   6 -12   2    2.68    2.37
   6 -12   1   -2.82    2.42
   6 -12   0    0.99    2.11
   6 -12  -1    3.17    2.51
   6 -12  -2   10.58    3.79
   7   0   0    6.53    2.73
   7   0   0    2.12    1.10
  -7   0   0    8.98    2.20
   7   0  -1    3.55    1.31
   7   0  -1    2.33    1.76
   7   0   1    8.82    2.81
  -7   0  -1   10.29    2.35
  -7   0   1    3.58    1.28
   7   0  -2   -1.35    2.27
   7   0   2    0.82    1.67
  -7   0   2    0.20    0.58
  -7   0  -2   -0.72    1.20
  -7   0   3  189.14    7.50
  -7   0  -3  186.81   10.97
   7   0  -3  183.87   11.64
   7   0   3  185.68   11.74
  -7   0   4    9.39    1.58
   7   0   4    7.83    2.73
   7   0  -4    7.04    2.93
  -7   0  -4   10.91    3.08
   7   0  -4    7.91    2.88
   7   0   5   57.09    6.70
  -7   0   5   70.03    3.73
  -7   0  -5   60.07    6.95
   7   0  -5   52.43    6.86
   7   0  -5   57.94    6.71
   7   0   6   68.11    7.43
  -7   0   6   77.93    3.46
  -7   0   6   77.94    8.52
   7   0  -6   77.20    8.45
  -7   0  -6   83.08    8.42
   7   0   7  187.43   12.38
  -7   0   7  163.57    4.72
  -7   0   7  171.20    4.48
  -7   0   7  172.84   12.78
   7   0  -7  195.29   13.61
  -7   0  -7  197.12   13.47
  -7   0   8  359.84    5.80
   7   0   8  368.83   17.55
  -7   0   8  377.48   18.31
   7   0  -8  361.55   18.81
  -7   0  -8  384.77   19.43
  -7   0  -9   25.91    5.58
   7   0   9   44.35    6.31
  -7   0   9   40.55    5.98
   7   0  -9   33.50    6.00
   7   0  10  172.62   12.33
  -7   0  10  178.79   12.27
   7   0 -10  171.15   13.55
  -7   0 -10  161.05   13.64
  -7   0 -11   49.04    8.04
   7   0  11   49.04    6.76
  -7   0  11   43.64    6.10
   7   0 -11   56.05    8.10
  -7   0 -12    1.27    2.49
   7   0  12   -0.40    1.99
  -7   0  12    1.83    2.07
   7   0 -12   -0.25    2.27
  -7   0  13    0.22    1.66
  -7   0 -13    2.28    2.18
   7   0  13   -1.02    2.08
   7   0 -13    1.05    2.21
   7   0  14    5.36    2.93
  -7   0  14   10.88    3.39
  -7   0 -14   12.65    4.92
   7   0 -14   10.35    4.04
   7   0  15   -1.56    1.96
  -7   0  15   -3.34    2.03
  -7   0 -15   -4.39    3.54
   7   0 -15    0.20    2.01
   7   0  16    2.54    2.46
  -7   0  16    0.23    1.61
   7   0 -16   -2.71    2.65
  -7   0 -16   -2.37    2.85
   7   0  17   12.70    4.19
   7   0 -17   15.72    5.00
  -7   0 -17   22.96    6.81
   7   0  18   27.06    6.18
   7   0 -18   26.35    6.83
  -7   0 -18   17.28    5.92
  -7   0 -19   -3.35    3.02
   7   0  19    1.34    2.17
   7   0 -19   -2.31    3.90
   7  -1  19   12.90    4.75
  -7  -1 -19   16.00    6.30
   7   1 -19    8.36    4.38
  -7  -1 -18   11.33    4.95
   7  -1  18    8.76    4.09
   7   1 -18    2.16    3.00
  -7  -1 -17    3.25    3.09
   7  -1  17    1.41    2.43
   7   1 -17    3.00    3.15
  -7  -1 -16   15.22    5.21
   7  -1  16    7.22    3.53
   7   1 -16   11.98    4.83
  -7  -1 -15   40.56    8.08
   7  -1  15   37.63    6.65
  -7   1  15   39.45    5.50
   7   1 -15   40.81    7.56
   7  -1  14    2.63    2.20
  -7   1  14    2.18    1.80
   7   1 -14    1.28    2.53
  -7  -1 -14    1.34    2.79
   7   1 -13   19.59    5.46
   7  -1  13   13.42    4.07
  -7   1  13    9.03    2.79
  -7  -1 -13   13.75    5.09
   7  -1  12   24.10    5.08
  -7   1  12   30.00    4.99
   7   1 -12   26.53    5.77
  -7  -1 -12   25.48    6.13
   7  -1  11    3.11    2.33
  -7   1  11    0.21    1.32
  -7  -1 -11   -1.07    2.21
   7   1 -11    0.65    2.06
   7  -1  10   32.50    5.70
  -7   1  10   37.11    5.78
  -7  -1 -10   31.98    6.23
   7   1 -10   29.99    5.82
  -7   1  10   39.94    3.49
  -7   1   9    4.06    1.17
   7  -1   9    6.83    2.94
  -7   1   9    5.03    2.58
  -7  -1  -9    2.28    2.63
   7   1  -9    8.21    3.45
   7  -1   8  136.32   11.14
  -7   1   8  137.41   11.22
   7   1  -8  143.19   11.94
  -7   1   8  144.18    6.41
  -7  -1  -8  141.35   11.98
   7  -1   7   44.02    6.42
  -7  -1  -7   47.12    6.77
   7   1  -7   29.98    5.55
  -7   1   7   43.25    3.51
   7  -1   6  101.51    9.27
   7   1  -6  111.52   10.10
  -7   1   6  111.28    5.72
  -7  -1  -6  100.60    9.37
   7  -1   5  120.11    9.92
   7   1  -5  133.37   10.92
   7   1  -5  134.31    9.66
  -7  -1  -5  127.78    9.97
  -7   1   5  136.20    6.55
   7  -1   4    3.71    2.52
  -7  -1  -4    6.33    2.41
  -7   1   4    6.24    1.61
   7   1  -4    6.02    2.57
   7   1  -4    6.51    2.30
  -7   1   3   26.97    3.26
   7  -1   3   31.44    5.08
  -7  -1  -3   32.33    4.61
   7   1  -3   28.52    4.61
  -7   1   2   53.67    4.76
   7   1  -2   52.01    3.42
  -7  -1  -2   50.47    5.38
   7   1  -2   48.38    5.76
   7  -1   2   49.82    6.34
  -7   1   1    8.76    2.09
   7   1  -1    7.70    2.56
   7   1  -1    9.46    1.76
   7  -1   1    9.78    3.01
  -7  -1  -1    8.58    2.16
  -7   1   0    6.78    1.91
   7   1   0    9.05    2.66
   7  -1   0    4.09    2.11
   7   1   0    6.31    1.53
  -7  -1   0    6.51    1.87
   7  -1  -1    6.35    2.22
   7   1   1    7.42    2.42
  -7   1  -1    3.73    1.54
  -7  -1   1   10.20    1.93
   7   1   1    6.49    1.81
   7  -1  -2   46.13    6.15
  -7   1  -2   51.18    5.69
  -7  -1   2   46.10    3.81
   7   1   2   45.45    5.66
   7  -1  -3   24.79    4.71
  -7  -1   3   34.59    2.74
   7   1   3   27.78    4.55
  -7   1  -3   32.40    4.76
   7   1   4    4.23    1.97
  -7   1  -4    5.75    2.45
  -7  -1   4    7.30    2.89
   7  -1  -4    3.19    1.96
   7  -1  -4    3.46    1.99
   7   1   5  115.70    9.21
  -7   1  -5  121.42    9.90
  -7  -1   5  133.73   11.32
   7  -1  -5  119.00   10.36
   7  -1  -5  143.52   10.78
   7   1   6  110.80    9.12
  -7  -1   6  125.03   10.79
  -7   1  -6  113.90    9.97
   7  -1  -6  115.38   10.33
   7  -1  -6  123.97   10.11
   7   1   7   43.74    6.08
  -7  -1   7   47.34    6.63
  -7   1  -7   44.29    6.57
   7  -1  -7   38.52    6.21
   7   1   8  130.33   10.25
  -7  -1   8  128.55   10.77
  -7   1  -8  131.77   11.50
   7  -1  -8  152.18   12.23
   7   1   9    2.27    2.10
  -7  -1   9    7.19    3.14
   7  -1  -9    6.46    3.37
  -7   1  -9    5.21    2.77
   7   1  10   29.28    5.38
  -7  -1  10   39.86    5.99
   7  -1 -10   29.76    5.85
  -7   1 -10   35.06    6.43
  -7   1 -11    1.17    2.72
   7   1  11   -1.22    2.35
  -7  -1  11    1.47    1.81
   7  -1 -11   -2.02    2.43
  -7   1 -12   28.22    6.18
   7   1  12   28.68    5.37
  -7  -1  12   21.26    4.55
   7  -1 -12   32.39    6.35
  -7   1 -13   13.23    4.83
   7   1  13   12.78    3.77
  -7  -1  13    8.78    3.18
   7  -1 -13   12.64    4.60
  -7   1 -14    2.83    2.45
   7   1  14    0.78    1.96
  -7  -1  14    0.86    1.57
   7  -1 -14    0.09    2.36
  -7   1 -15   50.38    8.97
   7   1  15   33.28    6.26
  -7  -1  15   34.79    5.53
   7  -1 -15   42.73    7.71
  -7   1 -16    9.17    4.37
   7   1  16   13.29    4.25
  -7  -1  16   15.01    3.96
   7  -1 -16   10.30    4.21
  -7   1 -17    5.81    3.55
   7   1  17   -0.51    2.12
   7  -1 -17    1.27    2.70
   7   1  18    8.36    3.96
  -7   1 -18    8.40    4.94
   7  -1 -18   11.40    4.91
   7   1  19    7.86    3.87
   7  -1 -19   18.68    5.97
  -7   1 -19   14.63    5.65
  -7  -2 -19    9.30    4.88
   7   2 -19   22.96    6.65
   7  -2  18    2.31    2.37
   7   2 -18   -2.51    3.20
  -7  -2 -18    2.75    3.45
   7  -2  17    0.90    2.46
   7   2 -17    4.02    3.16
  -7  -2 -17    2.43    3.33
   7  -2  16   22.28    5.72
  -7  -2 -16   17.56    5.95
   7   2 -16   17.29    5.10
   7  -2  15    5.57    2.92
  -7  -2 -15   10.06    4.69
   7   2 -15    4.26    2.75
  -7  -2 -14    8.35    4.06
  -7   2  14   12.39    3.36
   7  -2  14    9.36    3.55
   7   2 -14    3.87    2.59
  -7   2  13   27.18    4.61
  -7  -2 -13   19.43    5.46
   7  -2  13   26.22    5.71
   7   2 -13   28.57    5.97
  -7  -2 -12    5.01    3.23
   7  -2  12    0.02    1.73
  -7   2  12    0.38    1.34
   7   2 -12    2.21    2.67
  -7  -2 -11   43.55    7.67
   7  -2  11   52.12    7.37
  -7   2  11   44.49    6.15
   7   2 -11   43.31    7.04
  -7   2  11   49.76    4.70
   7  -2  10  146.45   12.14
  -7  -2 -10  157.46   13.57
  -7   2  10  144.81   11.16
   7   2 -10  129.16   11.82
  -7   2  10  151.58    7.98
   7  -2   9  214.48   14.42
  -7  -2  -9  203.59   14.86
  -7   2   9  203.14   13.45
   7   2  -9  211.57   14.72
  -7   2   9  195.53    8.99
  -7  -2  -8   62.82    8.07
   7  -2   8   50.36    7.06
   7   2  -8   59.33    7.79
  -7   2   8   53.95    4.78
  -7  -2  -7   51.88    7.13
   7  -2   7   47.70    6.72
   7   2  -7   53.66    7.26
  -7   2   7   51.85    4.66
  -7  -2  -6    1.95    1.77
  -7   2   6    4.70    1.54
   7  -2   6    3.97    2.16
   7   2  -6    8.03    3.12
  -7  -2  -5   23.60    4.41
   7  -2   5   25.44    4.83
   7   2  -5   31.84    5.39
  -7   2   5   34.13    3.83
  -7  -2  -4   27.49    4.49
   7  -2   4   21.77    4.61
  -7   2   4   24.44    3.30
   7   2  -4   21.52    4.50
   7   2  -4   26.52    4.15
  -7  -2  -3   18.40    3.62
   7  -2   3   22.63    4.48
  -7   2   3   24.00    3.36
   7   2  -3   16.94    3.38
   7   2  -2   12.59    2.97
   7  -2   2   19.39    4.29
  -7  -2  -2   13.46    2.87
  -7   2   2   17.41    3.03
   7   2  -2   16.17    1.72
  -7   2   1   53.92    5.38
   7  -2   1   44.95    6.28
  -7  -2  -1   57.64    5.32
   7   2  -1   58.00    3.88
   7   2  -1   60.79    6.19
   7   2   0   13.90    3.12
   7  -2   0   13.89    3.69
   7   2   0   11.69    1.97
  -7  -2   0   13.67    2.41
  -7   2   0   16.41    3.22
  -7   2  -1   65.18    6.37
  -7  -2   1   56.92    7.43
  -7  -2   1   58.23    4.43
   7  -2  -1   61.40    7.21
   7   2   1   50.01    5.69
   7   2   1   49.69    4.53
   7  -2  -2   18.72    4.14
   7   2   2   22.91    3.94
  -7  -2   2   14.75    3.90
  -7   2  -2   14.15    3.23
   7  -2  -3   21.16    4.47
  -7   2  -3   30.75    4.79
   7   2   3   26.29    4.23
  -7  -2   3   15.24    4.04
  -7   2  -4   29.87    4.93
   7   2   4   22.15    4.10
  -7  -2   4   31.38    5.70
   7  -2  -4   22.83    4.76
   7  -2  -4   25.57    4.93
  -7   2  -5   33.06    5.37
   7   2   5   28.42    4.55
  -7  -2   5   31.34    5.63
   7  -2  -5   32.38    5.49
   7  -2  -5   31.02    5.38
  -7   2  -6    2.04    1.94
   7   2   6    9.79    3.04
  -7  -2   6    4.96    2.22
   7  -2  -6    5.00    2.30
   7  -2  -6    8.07    2.93
   7   2   7   45.69    5.85
  -7   2  -7   42.73    6.39
  -7  -2   7   48.72    6.68
   7  -2  -7   61.81    7.77
   7   2   8   52.41    6.36
  -7   2  -8   59.06    7.81
  -7  -2   8   58.13    7.37
   7  -2  -8   50.67    7.25
   7   2   9  198.18   12.44
  -7  -2   9  236.95   14.57
  -7   2  -9  213.36   15.30
   7  -2  -9  203.54   14.49
   7   2  10  143.95   10.95
  -7  -2  10  129.18   10.85
  -7   2 -10  141.58   12.99
   7  -2 -10  153.22   12.82
   7   2  11   36.88    5.76
  -7  -2  11   40.11    6.09
   7  -2 -11   48.79    7.53
  -7   2 -11   44.40    7.57
   7   2  12    1.83    1.84
  -7  -2  12    0.81    1.90
   7  -2 -12   -1.45    3.16
  -7   2 -12   -3.54    3.14
  -7   2 -13   23.92    6.12
   7   2  13   23.57    4.95
  -7  -2  13   29.06    5.32
   7  -2 -13   28.22    6.06
  -7   2 -14   11.87    4.88
   7   2  14    7.46    3.18
  -7  -2  14   11.43    3.32
   7  -2 -14    3.94    2.75
  -7   2 -15    8.52    4.52
   7   2  15    7.82    2.99
  -7  -2  15    4.43    2.46
   7  -2 -15    3.48    2.44
  -7   2 -16   13.03    5.11
   7   2  16   21.03    4.96
  -7  -2  16   27.73    5.25
   7  -2 -16   15.23    5.18
  -7   2 -17    1.58    2.91
   7  -2 -17    5.81    3.63
   7   2  17    1.19    2.13
  -7   2 -18    4.44    3.71
   7  -2 -18   -5.79    3.72
   7   2  18    1.52    2.63
   7   2  19   20.89    5.26
   7  -2 -19   13.80    5.41
   7  -3  18    7.99    3.70
   7   3 -18   12.12    4.68
  -7  -3 -18   12.22    5.30
   7  -3  17   23.48    6.12
   7   3 -17   30.05    7.06
  -7  -3 -17   17.41    6.07
   7  -3  16   27.13    6.24
  -7  -3 -16   29.19    7.19
   7   3 -16   23.68    6.21
  -7  -3 -15   27.08    6.81
   7  -3  15   16.90    5.02
   7   3 -15   14.59    4.86
  -7  -3 -14    6.10    3.75
   7  -3  14    2.98    2.79
   7   3 -14    1.75    2.69
  -7  -3 -13   23.10    5.85
  -7   3  13   15.64    3.36
   7  -3  13   17.67    4.95
   7   3 -13   20.67    5.32
  -7  -3 -12    9.74    3.91
   7  -3  12   14.88    4.45
  -7   3  12   11.03    3.15
   7   3 -12    5.04    3.12
  -7  -3 -11   37.58    7.11
   7  -3  11   31.14    5.94
  -7   3  11   43.65    6.12
   7   3 -11   35.13    6.45
  -7   3  11   32.66    4.35
   7  -3  10    5.01    2.56
  -7   3  10    2.22    1.51
   7   3 -10    0.42    2.44
  -7   3  10    5.70    2.00
  -7  -3 -10    1.74    2.22
   7  -3   9   99.01   10.16
  -7  -3  -9   93.23   10.17
   7   3  -9  102.24   10.29
  -7   3   9   95.82    7.15
  -7   3   8    8.34    2.28
   7  -3   8    8.46    3.42
   7   3  -8   14.23    3.78
  -7  -3  -8    9.03    3.26
  -7  -3  -7   57.14    7.46
   7  -3   7   64.96    8.07
   7   3  -7   61.12    7.70
  -7   3   7   67.80    6.02
  -7  -3  -6   24.36    4.77
   7  -3   6   34.17    5.87
   7   3  -6   37.06    5.97
  -7   3   6   38.48    4.52
  -7  -3  -5  105.32    9.19
   7   3  -5  105.22    9.82
  -7   3   5  111.11    7.61
   7  -3   5  106.09   10.07
  -7  -3  -4  213.19   12.45
   7   3  -4  216.87   13.70
  -7   3   4  218.57   10.81
   7  -3   4  196.19   13.43
   7  -3   3   27.83    5.21
  -7   3   3   33.26    4.38
  -7  -3  -3   27.94    5.34
   7   3  -3   30.54    4.21
  -7  -3  -3   35.50    4.89
   7  -3   2   46.62    6.75
  -7  -3  -2   50.80    7.08
   7   3  -2   50.27    2.88
   7   3  -2   49.90    5.36
  -7  -3  -2   46.76    5.19
  -7   3   2   55.86    5.65
   7   3  -1   29.44    4.12
   7  -3   1   37.98    6.07
  -7  -3  -1   36.21    6.06
  -7   3   1   36.73    4.75
   7   3  -1   31.27    2.86
   7   3   0  147.71    7.09
  -7  -3   0  170.90   12.99
   7   3   0  157.37    9.41
   7  -3   0  167.14   12.27
  -7   3   0  175.99   10.55
   7  -3  -1   37.55    5.99
   7   3   1   29.33    4.24
  -7  -3   1   32.95    5.78
  -7   3  -1   33.95    4.81
   7   3   1   31.08    3.70
   7  -3  -2   47.45    6.66
  -7   3  -2   46.71    5.83
  -7  -3   2   44.41    6.67
   7   3   2   50.75    5.55
   7  -3  -3   28.19    5.30
   7   3   3   27.47    4.17
  -7  -3   3   26.87    5.35
  -7   3  -3   32.94    5.10
  -7   3  -4  218.49   13.26
  -7  -3   4  226.18   14.54
   7  -3  -4  222.65   13.94
   7  -3  -4  202.98   13.64
   7   3   4  213.12   11.48
   7   3   5  100.32    8.04
  -7   3  -5   96.79    9.28
  -7  -3   5  101.72    9.88
   7  -3  -5  108.77    9.92
   7  -3  -5  104.67    9.97
  -7   3  -6   35.48    5.96
   7   3   6   36.33    5.11
  -7  -3   6   28.84    5.30
   7  -3  -6   32.91    5.87
   7  -3  -6   27.44    5.49
   7   3   7   60.33    6.54
  -7  -3   7   67.40    8.05
  -7   3  -7   62.39    7.97
   7  -3  -7   66.56    8.05
  -7   3  -8   11.16    3.72
   7   3   8   11.78    3.11
  -7  -3   8    9.87    3.32
   7  -3  -8    9.26    3.41
   7   3   9   87.09    8.14
  -7  -3   9   90.68    9.31
  -7   3  -9  109.83   11.07
   7  -3  -9   85.88    9.51
  -7   3 -10    2.80    2.91
   7   3  10    1.86    1.84
  -7  -3  10    1.08    2.00
   7  -3 -10    4.47    3.22
   7   3  11   40.61    5.86
  -7  -3  11   29.84    5.48
  -7   3 -11   32.23    6.73
   7  -3 -11   43.83    7.38
   7   3  12   14.66    3.86
  -7  -3  12   14.86    4.07
  -7   3 -12    9.66    4.13
   7  -3 -12   11.94    4.26
   7   3  13   14.99    3.86
  -7  -3  13   15.05    3.88
   7  -3 -13   20.21    5.25
  -7   3 -13   21.97    6.04
   7   3  14    2.85    2.01
  -7  -3  14    3.78    2.40
   7  -3 -14    2.62    2.64
  -7   3 -14    3.53    3.39
   7   3  15   26.55    5.43
  -7  -3  15   13.37    4.02
   7  -3 -15   22.91    6.20
  -7   3 -15    8.06    4.17
  -7   3 -16   26.27    7.21
   7   3  16   24.72    5.15
   7  -3 -16   26.08    6.67
  -7   3 -17   18.57    6.09
   7   3  17   25.58    5.62
   7  -3 -17   16.36    5.50
  -7   3 -18   11.76    5.35
   7   3  18    7.88    3.70
   7  -3 -18    6.89    3.66
   7   3  19   15.35    4.91
   7   4 -18   10.69    4.54
   7  -4  17    1.24    1.96
   7   4 -17    1.81    2.46
   7  -4  16    8.09    3.63
  -7  -4 -16    2.91    3.54
  -7  -4 -15    2.78    3.17
   7  -4  15    1.27    2.17
   7   4 -15   -0.40    3.00
   7  -4  14    1.55    2.30
   7   4 -14    1.83    2.22
  -7  -4 -14    6.37    3.78
   7  -4  13    4.72    2.65
  -7  -4 -13    5.41    3.06
  -7  -4 -13    3.53    2.85
   7   4 -13    0.36    2.45
   7  -4  12    0.41    2.25
  -7  -4 -12    0.91    1.57
  -7   4  12   -1.30    1.55
  -7  -4 -12   -1.95    2.37
   7   4 -12    1.72    2.15
   7  -4  11    6.14    3.15
  -7  -4 -11    7.28    3.05
  -7   4  11   14.18    3.73
  -7  -4 -11   13.77    4.50
   7   4 -11    8.58    3.35
  -7   4  11    6.43    2.29
   7  -4  10    5.47    2.99
  -7  -4 -10    3.69    2.27
  -7  -4 -10    2.94    2.15
   7   4 -10   -2.72    2.38
  -7   4  10    3.95    2.23
   7  -4   9   24.64    5.49
  -7  -4  -9   21.78    5.11
   7   4  -9   19.02    4.58
  -7  -4  -9   28.86    5.89
  -7   4   9   28.30    4.31
  -7  -4  -8   53.81    7.74
   7  -4   8   54.45    7.58
  -7  -4  -8   53.77    7.41
   7   4  -8   66.32    8.24
  -7   4   8   52.98    5.88
  -7  -4  -7    2.29    2.07
  -7   4   7    0.54    1.32
   7  -4   7    4.59    2.67
  -7  -4  -7   -0.04    2.10
   7   4  -7    4.85    2.88
  -7  -4  -6  108.77   10.54
   7   4  -6  108.80   10.14
  -7   4   6   89.92    7.58
   7  -4   6  102.47   10.16
  -7   4   5   13.45    3.20
   7  -4   5   11.78    3.77
  -7  -4  -5   18.92    4.65
   7   4  -5   19.88    4.57
  -7  -4  -4   90.08    9.50
  -7   4   4   74.26    6.92
   7  -4   4   86.37    9.33
   7  -4   3   26.43    5.22
  -7   4   3   34.05    4.77
  -7  -4  -3   30.64    5.63
   7  -4   2    8.75    3.45
  -7   4   2   13.23    3.09
  -7  -4  -2   13.79    4.08
   7   4  -2    7.52    1.96
  -7  -4  -1  124.83   11.03
   7   4  -1  121.04    7.72
  -7   4   1  131.69    9.49
   7  -4   1  134.96   11.48
  -7  -4   0  277.19   16.31
   7   4   0  269.20   11.58
   7  -4   0  258.12   15.64
  -7   4   0  268.66   13.76
  -7  -4   1  122.05   10.91
   7  -4  -1  131.60   11.22
   7   4   1  121.31    7.95
  -7   4  -1  131.55    9.90
   7  -4  -2    9.07    3.41
   7   4   2    7.74    2.32
  -7  -4   2    9.18    3.45
  -7   4  -2   11.70    3.24
   7  -4  -3   35.80    6.09
   7   4   3   27.78    3.99
  -7  -4   3   30.87    5.54
  -7   4  -3   28.90    5.09
  -7   4  -4   75.10    8.19
   7   4   4   70.30    6.36
   7  -4  -4   63.40    7.92
   7   4   5   15.67    3.28
  -7  -4   5   18.02    4.47
   7  -4  -5   18.18    4.17
  -7   4  -5   20.73    4.72
   7  -4  -5   18.10    4.48
   7   4   6   93.35    7.78
  -7   4  -6   95.56    9.79
  -7  -4   6  107.10   10.21
   7  -4  -6  112.11   10.28
   7  -4  -6  105.81   10.27
  -7   4  -7    6.41    3.03
   7   4   7    3.28    1.87
  -7  -4   7    0.93    2.16
   7  -4  -7    3.05    2.37
   7   4   8   49.96    5.88
  -7   4  -8   54.19    7.90
  -7  -4   8   60.50    7.78
   7  -4  -8   48.60    7.16
  -7   4  -9   20.38    5.36
   7   4   9   27.34    4.54
  -7  -4   9   26.58    5.23
   7  -4  -9   32.76    5.94
  -7   4 -10   -0.30    3.00
   7   4  10    4.58    2.18
  -7  -4  10   -0.65    2.10
   7  -4 -10    2.52    2.68
  -7   4 -11    4.61    2.95
   7   4  11   15.79    3.85
  -7  -4  11   11.01    3.59
   7  -4 -11   14.73    4.23
  -7   4 -12    1.64    2.48
   7   4  12    3.53    2.20
  -7  -4  12    0.30    1.83
   7  -4 -12    3.25    2.23
   7  -4 -13    5.08    3.33
  -7   4 -13    5.53    3.92
   7   4  13   15.07    3.98
  -7  -4  13    5.61    2.93
   7   4  14    3.73    2.37
  -7  -4  14    3.01    2.78
  -7   4 -14    5.57    3.86
   7  -4 -14    4.29    2.84
   7   4  15   -2.21    2.19
   7  -4 -15   -3.14    2.86
  -7   4 -15   -2.69    3.67
   7   4  16    1.36    2.21
   7  -4 -16   -0.33    3.06
  -7   4 -16   -2.82    3.44
   7   4  17    4.70    2.71
  -7   4 -17    3.71    3.54
   7   4  18   12.28    4.01
   7  -4 -18    6.60    3.83
   7   4  19   12.62    4.64
   7   5 -18    4.18    3.04
   7  -5  17   14.45    5.06
   7   5 -17   19.35    6.06
   7  -5  16    8.61    3.92
   7   5 -16   10.11    4.35
   7  -5  15    6.37    3.76
   7   5 -15    2.34    2.46
   7  -5  14   12.74    4.39
   7   5 -14   10.06    4.12
   7  -5  13    1.18    1.48
   7   5 -13    0.17    1.77
   7  -5  12   17.76    5.11
  -7  -5 -12    8.53    3.35
   7   5 -12    7.98    3.49
   7  -5  11   -2.27    2.48
  -7  -5 -11   -2.38    2.24
   7   5 -11    1.69    2.75
  -7   5  11    0.17    1.56
   7  -5  10    9.69    3.64
  -7  -5 -10   12.70    3.84
   7   5 -10   11.32    3.94
  -7   5  10   11.24    3.15
  -7  -5  -9   11.67    3.68
   7  -5   9   25.23    5.66
   7   5  -9    8.47    3.58
  -7   5   9   21.99    4.30
  -7   5   8   14.10    3.61
   7  -5   8    8.45    3.49
  -7  -5  -8   13.98    4.06
   7   5  -8   17.89    4.40
  -7  -5  -7  147.33   12.01
   7   5  -7  133.45   11.37
  -7   5   7  138.13   10.17
   7  -5   7  134.30   12.18
  -7  -5  -6   71.56    8.51
   7   5  -6   76.95    8.50
  -7   5   6   70.48    7.30
   7  -5   6   74.54    9.06
  -7  -5  -5   76.41    8.73
   7   5  -5   78.09    8.40
  -7   5   5   84.01    7.99
   7  -5   5   76.92    9.14
   7  -5   4   31.24    5.89
  -7   5   4   30.31    4.87
  -7  -5  -4   26.99    5.29
   7  -5   3   32.69    6.09
  -7   5   3   46.12    5.92
  -7  -5  -3   42.13    6.53
  -7  -5  -2   88.63    9.35
  -7   5   2   91.09    8.39
   7  -5   2   98.81   10.18
  -7  -5  -1   74.99    8.56
   7   5  -1   73.32    5.50
  -7   5   1   63.25    7.14
   7  -5   1   67.95    8.44
   7   5   0    4.35    1.44
   7  -5   0    6.71    2.84
  -7   5   0    4.36    2.36
  -7  -5   0    0.53    2.10
  -7  -5   1   72.43    8.49
   7  -5  -1   84.18    9.37
   7   5   1   72.05    5.65
  -7   5  -1   70.10    7.73
  -7  -5   2   91.70    9.46
   7  -5  -2   84.72    9.42
   7   5   2   90.64    6.60
  -7   5  -2   95.53    9.15
   7  -5  -3   32.68    5.99
  -7  -5   3   33.48    6.09
  -7   5  -3   40.60    6.09
   7   5   3   36.10    4.34
   7   5   4   36.49    4.44
  -7  -5   4   40.35    6.51
  -7   5  -4   35.15    5.92
   7  -5  -4   32.16    6.09
   7   5   5   82.40    6.80
  -7   5  -5   76.26    8.83
  -7  -5   5   89.91    9.44
   7  -5  -5   76.93    8.54
   7  -5  -5   91.35    9.77
   7   5   6   78.81    6.88
  -7   5  -6   70.55    8.78
  -7  -5   6   79.22    9.05
   7  -5  -6   76.58    8.49
   7  -5  -6   67.68    8.55
   7   5   7  143.08    9.52
  -7   5  -7  151.73   12.99
  -7  -5   7  165.65   12.84
  -7   5  -8   13.55    4.57
   7   5   8   13.33    3.09
  -7  -5   8   12.22    3.80
   7  -5  -8   12.11    3.65
  -7   5  -9   20.54    5.15
   7   5   9   11.84    3.03
  -7  -5   9   15.55    4.43
   7  -5  -9   13.47    3.79
   7   5  10   18.42    3.86
  -7   5 -10    3.91    2.39
  -7  -5  10   20.44    4.84
   7  -5 -10   15.72    4.27
  -7   5 -11   -3.63    2.95
   7   5  11    1.89    2.03
  -7  -5  11    0.34    1.64
   7  -5 -11   -0.36    1.85
  -7   5 -12    0.86    2.42
   7   5  12   12.38    3.29
  -7  -5  12   12.91    4.23
   7  -5 -12   10.40    4.03
  -7   5 -13    5.41    3.40
   7   5  13    4.06    2.20
  -7  -5  13   -0.04    1.93
   7  -5 -13    1.97    2.44
  -7   5 -14    4.88    3.03
   7   5  14    8.14    3.08
   7  -5 -14   10.42    4.15
   7  -5 -15    8.97    3.97
   7   5  15    1.30    1.63
  -7   5 -15    7.60    3.88
   7   5  16   13.05    4.19
  -7   5 -16    6.61    2.90
   7  -5 -16   10.90    4.67
   7   5  17   13.16    3.98
   7  -5 -17   17.84    5.78
  -7   5 -17    8.84    5.50
   7   5  18   -0.83    2.23
   7  -5 -18    4.88    3.63
   7   5  19    3.18    3.25
   7   6 -18   -2.54    2.72
   7   6 -17   12.53    4.99
   7  -6  16   17.73    5.60
   7   6 -16    9.36    3.79
   7  -6  15    8.95    4.37
   7   6 -15    7.19    3.99
   7  -6  14    0.80    2.25
   7   6 -14    2.30    2.33
   7  -6  13    9.40    3.77
   7   6 -13   15.65    4.55
   7  -6  12    6.52    4.00
   7   6 -12    6.46    3.14
  -7   6  12   12.62    3.58
   7  -6  11    6.34    3.20
  -7  -6 -11    8.23    3.02
   7   6 -11    4.82    2.41
  -7   6  11   -2.50    1.99
   7  -6  10   22.58    5.46
  -7  -6 -10   28.43    5.26
   7   6 -10   31.93    5.95
  -7   6  10   22.02    4.73
   7  -6   9   43.39    7.41
  -7  -6  -9   55.83    7.27
   7   6  -9   45.29    6.96
  -7   6   9   47.31    6.46
  -7   6   8   11.97    3.53
   7  -6   8   11.99    4.09
  -7  -6  -8   18.07    4.39
   7   6  -8   11.81    3.69
  -7  -6  -7   86.99    9.07
   7   6  -7   74.13    8.54
  -7   6   7   85.15    8.66
   7  -6   7   84.29   10.02
  -7  -6  -6  174.21   12.87
   7   6  -6  143.54   11.57
  -7   6   6  137.96   10.90
   7  -6   6  157.89   13.60
  -7   6   5   11.07    3.29
   7  -6   5    8.65    3.32
  -7  -6  -5    6.89    3.08
  -7   6   4   14.83    3.73
   7  -6   4   10.37    3.08
  -7  -6  -4   19.09    4.60
   7  -6   3   13.07    4.04
  -7   6   3   15.14    3.87
  -7  -6  -3   19.66    4.57
   7  -6   2   45.06    7.08
  -7   6   2   51.19    6.71
  -7  -6  -2   62.31    7.86
  -7   6   1    9.46    3.14
  -7  -6  -1    7.25    3.04
   7  -6   0   13.18    4.03
  -7   6   0   10.63    3.57
  -7  -6   0    7.90    3.25
   7  -6  -1    6.58    3.09
  -7   6  -1    6.20    2.81
  -7  -6   1    9.25    3.26
   7  -6  -2   37.42    6.56
  -7   6  -2   57.28    7.44
  -7  -6   2   41.65    6.70
  -7  -6   3   22.05    5.06
  -7   6  -3   22.31    4.87
   7  -6  -3    8.43    3.47
  -7   6  -4   11.20    3.66
   7  -6  -4    6.92    3.31
  -7   6  -5    1.49    2.30
   7  -6  -5    4.30    2.66
  -7   6  -6  160.64   13.39
  -7  -6   6  166.08   13.23
   7  -6  -6  157.02   12.16
   7  -6  -6  152.52   13.07
  -7   6  -7   85.68   10.19
  -7  -6   7   93.30    9.97
   7  -6  -7   81.08    9.09
   7   6   8   17.96    3.52
  -7  -6   8   10.98    3.92
   7  -6  -8   11.16    3.61
  -7   6  -8   21.53    5.64
   7   6   9   40.24    5.28
  -7  -6   9   44.59    7.25
   7  -6  -9   43.13    6.82
  -7   6  -9   31.20    6.46
  -7   6 -10   25.24    6.20
   7   6  10   30.57    4.71
  -7  -6  10   22.95    5.41
   7  -6 -10   26.81    5.66
  -7   6 -11    0.79    2.38
   7   6  11    2.45    2.17
  -7  -6  11    3.72    2.84
   7  -6 -11    4.85    2.72
  -7   6 -12    7.12    4.12
   7   6  12   14.32    3.63
   7  -6 -12   12.70    4.01
  -7   6 -13   18.06    5.81
   7   6  13   15.84    3.91
   7  -6 -13   10.50    3.80
  -7   6 -14    3.06    2.61
   7  -6 -14    5.73    3.13
  -7   6 -15    4.08    3.48
   7  -6 -15    7.11    3.79
  -7   6 -16    8.45    4.86
   7  -6 -16   11.24    4.58
   7  -6 -17    6.15    3.66
   7  -6 -18    6.24    3.62
   7   7 -17    8.48    4.14
   7   7 -16    5.08    3.26
   7  -7  15    4.99    3.39
   7   7 -15    4.85    2.97
   7  -7  14    4.99    3.28
   7   7 -14   -0.31    2.07
   7  -7  13   14.63    4.69
   7   7 -13    7.70    3.45
  -7   7  13   12.77    4.03
   7  -7  12    3.45    3.05
   7   7 -12   14.14    4.15
  -7   7  12   10.25    3.76
   7  -7  11    4.24    2.78
   7   7 -11    1.59    2.16
  -7   7  11    1.03    1.89
   7  -7  10    3.41    2.81
  -7  -7 -10    5.73    2.78
   7   7 -10    2.82    2.16
  -7   7  10    3.34    2.60
   7  -7   9    2.87    2.41
  -7  -7  -9    3.33    2.34
  -7   7   9    5.79    2.84
  -7   7   8   19.64    4.58
   7  -7   8    9.41    3.77
  -7  -7  -8   20.73    4.63
   7   7  -8   18.41    4.68
  -7   7   7   14.12    4.01
   7  -7   7   20.88    5.45
  -7  -7  -7   18.55    4.60
   7   7  -7   24.58    5.06
  -7   7   6   15.65    4.17
   7  -7   6   17.39    4.84
  -7  -7  -6    6.09    3.09
  -7   7   5   17.78    4.55
   7  -7   5    8.72    3.72
  -7  -7  -5   13.93    3.90
   7  -7   4   39.90    7.15
  -7   7   4   27.93    5.45
  -7  -7  -4   38.12    6.27
   7  -7   3    6.05    3.20
  -7   7   3    8.05    3.20
  -7  -7  -3   10.73    3.66
   7  -7   2   12.39    4.15
  -7   7   2   16.61    4.33
  -7  -7  -2   20.52    4.82
   7  -7   1   10.54    3.92
  -7   7   1   10.46    3.35
  -7  -7  -1   14.83    4.22
   7  -7   0   18.07    5.14
  -7   7   0   12.37    3.79
  -7  -7   0   22.18    5.01
   7  -7  -1   10.18    3.70
  -7   7  -1    7.34    3.31
  -7  -7   1   12.13    3.96
   7  -7  -2   18.66    4.95
  -7   7  -2   19.19    4.68
  -7  -7   2   28.34    5.68
  -7   7  -3    5.90    2.90
  -7  -7   3    8.96    3.68
   7  -7  -3    7.29    3.09
  -7  -7   4   39.19    6.71
  -7   7  -4   26.61    5.69
   7  -7  -4   34.19    6.39
  -7  -7   5    7.43    3.44
  -7   7  -5   11.51    3.91
   7  -7  -5   11.23    3.92
  -7  -7   6   11.60    4.25
  -7   7  -6   11.78    4.03
   7  -7  -6    9.67    4.21
  -7  -7   7   24.14    5.41
  -7   7  -7   15.73    5.06
   7  -7  -7   21.35    4.69
  -7  -7   8   22.37    5.49
   7  -7  -8   14.00    4.25
  -7   7  -8   21.88    5.72
  -7  -7   9    6.80    3.52
   7  -7  -9    3.21    2.45
  -7   7  -9    5.36    3.50
   7  -7 -10    3.90    2.77
  -7   7 -10    1.46    1.86
  -7   7 -11    6.46    3.80
   7  -7 -11    3.70    2.64
  -7   7 -12   10.67    4.59
   7  -7 -12   13.70    4.26
  -7   7 -13   10.74    4.54
   7  -7 -13   11.43    4.06
  -7   7 -14    1.15    2.50
   7  -7 -14    1.81    2.15
   7  -7 -15    2.11    2.51
   7  -7 -16    5.08    3.42
   7  -7 -17   11.75    4.76
   7  -8  14    5.23    3.31
  -7   8  14    2.27    2.37
   7  -8  13    3.77    2.86
  -7   8  13   11.97    4.04
   7  -8  12    1.90    2.47
  -7   8  12    1.76    2.47
   7  -8  11    6.05    3.45
  -7   8  11    4.13    2.35
   7  -8  10   -1.82    2.35
   7   8 -10    0.49    2.06
  -7   8  10    5.05    3.06
   7  -8   9   10.97    4.24
  -7  -8  -9    9.97    3.53
   7   8  -9    7.01    2.80
  -7   8   9    4.33    2.71
  -7   8   8    6.65    3.45
   7  -8   8   10.62    4.11
  -7  -8  -8    9.02    3.42
   7   8  -8   11.98    3.79
  -7   8   7   21.05    4.97
   7  -8   7   21.38    5.51
  -7  -8  -7   19.94    4.70
  -7   8   6   18.29    4.81
   7  -8   6   10.46    3.82
  -7  -8  -6   18.21    4.43
  -7   8   5   16.14    4.60
   7  -8   5   20.58    5.47
  -7  -8  -5   16.79    4.59
   7  -8   4   -0.27    2.02
  -7   8   4    3.96    2.35
  -7  -8  -4    4.48    2.81
   7  -8   3   26.30    5.73
  -7   8   3   32.40    6.16
  -7  -8  -3   22.77    4.99
   7  -8   2    5.23    2.55
  -7   8   2   11.40    3.75
  -7  -8  -2    6.68    3.29
   7  -8   1   21.83    5.36
  -7   8   1   29.93    6.08
  -7  -8  -1   29.08    5.81
   7  -8   0    7.33    3.38
  -7   8   0    3.02    2.29
  -7  -8   0    4.07    2.97
   7  -8  -1   20.47    5.13
  -7   8  -1   31.79    6.29
  -7  -8   1   30.09    5.91
  -7   8  -2    5.88    2.79
  -7  -8   2   12.89    4.07
   7  -8  -2    5.77    2.95
  -7   8  -3   20.42    5.07
  -7  -8   3   26.22    5.70
   7  -8  -3   28.89    6.19
  -7   8  -4    4.19    2.74
  -7  -8   4    4.30    2.89
   7  -8  -4    4.39    3.44
  -7  -8   5   17.38    4.88
  -7   8  -5   18.22    5.00
   7  -8  -5   15.11    4.60
  -7  -8   6   19.04    5.22
  -7   8  -6   23.09    5.68
  -7  -8   7   13.24    4.51
  -7   8  -7   15.19    5.11
  -7   8  -8   10.86    4.28
   7  -8  -8   14.60    4.23
   7  -8  -9    9.04    3.69
  -7   8  -9    9.47    4.01
   7  -8 -10    3.60    2.56
  -7   8 -10    5.14    3.23
  -7   8 -11   13.05    5.48
   7  -8 -11    4.90    2.90
  -7   8 -12   -3.09    3.36
   7  -8 -12    3.92    2.69
  -7   8 -13    8.79    4.51
   7  -8 -13    6.93    3.20
   7  -8 -14    7.77    3.51
   7  -8 -15    5.12    3.08
  -7   9  15    0.08    2.29
  -7   9  14    2.63    2.72
   7  -9  13    3.59    2.52
  -7   9  13   -0.99    2.14
   7  -9  12   -4.13    2.99
  -7   9  12    0.97    2.33
   7  -9  11    4.18    2.88
  -7   9  11    7.31    3.16
   7  -9  10    4.46    2.99
  -7   9  10   -1.73    2.28
  -7   9   9   15.78    4.84
   7  -9   9   23.46    6.14
  -7   9   8   12.30    4.06
   7  -9   8    2.01    2.44
  -7  -9  -8    9.56    3.47
  -7   9   7    4.20    3.03
   7  -9   7    4.66    2.87
  -7  -9  -7    6.70    2.92
  -7   9   6   14.86    4.40
   7  -9   6   14.90    5.20
  -7  -9  -6   13.82    4.28
  -7   9   5   23.77    5.57
   7  -9   5   15.59    4.67
  -7  -9  -5   21.96    4.80
   7  -9   4    4.13    2.94
  -7   9   4   10.78    3.98
  -7  -9  -4    4.50    2.59
   7  -9   3    0.81    1.91
  -7  -9  -3   -1.06    2.15
   7  -9   2    9.05    4.28
  -7   9   2    0.65    2.14
  -7  -9  -2   10.02    3.36
   7  -9   1    1.41    2.52
  -7   9   1    1.30    2.07
  -7  -9  -1    7.37    3.50
   7  -9   0    8.38    4.31
  -7   9   0   14.40    4.44
  -7  -9   0   17.14    4.88
   7  -9  -1   -0.18    2.22
  -7   9  -1   -0.68    2.80
  -7  -9   1    2.69    2.46
  -7   9  -2    1.17    2.09
   7  -9  -2    6.44    3.12
  -7   9  -3   -4.70    3.19
  -7  -9   3    2.59    2.53
   7  -9  -3    3.29    2.76
  -7   9  -4   12.91    4.56
  -7  -9   4    0.75    2.17
   7  -9  -4    8.57    3.74
  -7   9  -5   14.99    4.97
   7  -9  -5   14.41    5.00
  -7   9  -6    7.21    3.74
  -7   9  -7    3.51    3.37
  -7   9  -8    7.13    4.06
  -7   9  -9   30.72    7.21
  -7   9 -10   10.14    4.45
  -7   9 -11    8.90    4.59
  -7  10  12    0.36    2.78
   7 -10  11   -7.55    3.71
  -7  10  11    2.47    2.92
  -7  10  10   -5.45    3.36
   7 -10  10   -2.02    2.18
  -7  10   9   -0.84    2.20
   7 -10   9   -2.02    1.95
  -7  10   8    6.02    3.91
   7 -10   8    1.33    2.28
  -7  10   7    9.09    3.73
   7 -10   7    5.27    3.27
  -7  10   6   -1.70    2.51
   7 -10   6    3.49    2.60
  -7 -10  -6    5.40    3.08
   7 -10   5   -3.71    2.55
  -7  10   5    3.29    3.17
  -7 -10  -5    1.78    2.15
   7 -10   4    3.51    2.71
  -7  10   4   -1.89    2.60
  -7 -10  -4    5.65    3.24
   7 -10   3    5.39    3.18
  -7  10   3    9.68    4.24
  -7 -10  -3    5.98    3.38
   7 -10   2   11.07    4.26
  -7  10   2   14.60    5.05
  -7 -10  -2   15.81    4.87
   7 -10   1    3.29    2.36
  -7  10   1    8.77    3.95
  -7 -10  -1    8.16    3.58
   7 -10   0   -1.24    2.25
  -7  10   0   -0.21    2.03
  -7  10  -1   -0.05    2.67
   7 -10  -1    3.42    2.15
  -7  10  -2    8.93    4.11
   7 -10  -2   19.59    5.41
  -7  10  -3    4.12    3.30
   7 -10  -3    4.49    2.78
  -7  10  -4    4.82    3.36
   7 -10  -4    8.92    4.02
  -7  10  -5   -0.17    2.42
  -7  10  -6   -0.60    2.22
  -7  10  -7   10.21    4.69
  -7  10  -8    7.97    4.42
   7 -11   9    7.25    3.46
   7 -11   8    1.75    2.02
   7 -11   7    3.89    2.61
   7 -11   6   -5.99    3.12
  -7  11   6    1.40    3.10
   7 -11   5    2.83    2.73
  -7  11   5    1.12    2.98
   7 -11   4    4.59    3.01
  -7  11   4   10.14    4.70
   7 -11   3   -0.01    1.65
  -7  11   3    4.57    3.09
   7 -11   2    6.12    3.20
  -7  11   2    4.40    3.83
   7 -11   1    2.11    2.24
  -7  11   1    0.77    2.13
  -7  11   0   -0.54    2.57
   7 -11   0    0.69    1.68
  -7  11  -1   -5.06    3.71
   7 -11  -1   -5.25    3.11
  -7  11  -2   11.06    5.01
   7 -11  -2    0.94    2.37
  -7  11  -3   -3.25    3.29
   7 -11  -3    1.85    2.49
   7 -12   6    8.43    3.65
   7 -12   5    4.23    2.55
   7 -12   4   -1.50    1.99
   7 -12   3   13.33    4.69
   7 -12   2    1.85    2.29
   7 -12   1    1.53    2.11
   7 -12   0   -4.05    2.69
   7 -12  -1   -1.77    1.62
   7 -12  -2   10.78    4.13
   8   0   0    9.16    3.11
  -8   0   0    6.12    2.07
  -8   0   1  192.09    9.66
  -8   0  -1  167.45   10.05
   8   0  -1  174.42   12.14
   8   0   1  173.47   12.25
  -8   0   2  120.98    7.14
  -8   0  -2  125.55    9.16
   8   0  -2  143.95   11.06
   8   0   2  127.19   10.57
  -8   0   3  133.88    6.91
  -8   0  -3  142.64   10.33
   8   0  -3  144.40   11.20
   8   0   3  123.51   10.50
  -8   0  -4   26.87    4.74
   8   0   4   17.44    4.11
  -8   0   4   23.65    2.71
   8   0  -4   30.07    5.45
  -8   0   5   92.96    4.56
   8   0  -5   92.88    9.95
  -8   0  -5  103.74    9.50
   8   0  -5   88.42    8.83
   8   0   5   87.59    9.00
   8   0   6  106.46    9.96
  -8   0   6  109.14   11.06
   8   0  -6  128.01   11.78
  -8   0  -6  115.09   10.48
   8   0  -6   97.82    9.30
   8   0   7  296.06   16.67
  -8   0   7  303.46   18.14
   8   0  -7  309.68   18.36
  -8   0  -7  335.90   18.45
  -8   0  -8   40.66    6.85
   8   0   8   45.16    6.78
  -8   0   8   42.14    6.77
   8   0  -8   42.51    7.09
   8   0   9  153.64   12.48
  -8   0   9  163.39   12.99
   8   0  -9  154.33   13.47
  -8   0  -9  149.73   13.29
   8   0  10   73.49    8.82
  -8   0  10   82.77    9.30
   8   0 -10   80.94   10.07
  -8   0 -10   98.00   11.15
   8   0  11  135.59   12.06
  -8   0  11  132.25   11.37
   8   0 -11  171.97   14.69
  -8   0 -11  134.96   13.45
   8   0  12    4.41    2.88
  -8   0 -12    0.69    2.41
  -8   0  12    7.82    3.15
   8   0 -12    1.78    2.41
   8   0  13    2.21    2.53
  -8   0  13    0.44    1.80
  -8   0 -13    1.88    3.16
   8   0 -13   -1.19    3.23
   8   0  14    5.28    3.43
  -8   0  14    2.15    2.06
  -8   0 -14    3.84    3.04
   8   0  15    4.17    2.49
  -8   0  15   -0.02    1.85
  -8   0 -15    0.66    2.61
   8   0 -15   -5.11    3.56
   8   0  16   59.20    9.05
   8   0 -16   46.18    8.83
  -8   0 -16   46.86    9.42
   8   0  17   24.32    6.06
   8   0 -17   25.64    7.15
  -8   0 -17   35.06    8.52
   8   0  18    0.17    2.21
  -8  -1 -17    2.99    3.68
   8  -1  17   -5.01    3.47
   8   1 -17    4.34    4.09
  -8  -1 -16   10.62    4.98
   8  -1  16    9.36    4.06
   8   1 -16    6.94    3.92
  -8  -1 -15    0.28    4.87
   8  -1  15    1.93    2.58
   8   1 -15    5.40    3.50
   8  -1  14   15.60    4.80
  -8   1  14   10.81    3.58
   8   1 -14    7.08    3.83
  -8  -1 -14   13.54    4.85
   8  -1  13    6.76    3.69
  -8   1  13    5.98    2.70
   8   1 -13    7.93    3.45
  -8  -1 -13   12.12    4.59
   8  -1  12   19.77    5.00
  -8   1  12   24.65    5.06
   8   1 -12   31.16    6.67
   8  -1  11   12.10    3.92
  -8   1  11   13.44    4.14
   8   1 -11    6.48    3.48
  -8  -1 -11    6.48    3.36
   8  -1  10   36.50    6.51
  -8   1  10   41.78    6.63
  -8  -1 -10   52.57    8.30
   8   1 -10   45.81    7.58
   8  -1   9    2.07    2.46
  -8   1   9   -0.44    1.89
  -8  -1  -9   -2.68    2.47
   8   1  -9   -0.80    2.29
   8  -1   8    0.04    1.98
  -8   1   8   -0.77    1.82
  -8  -1  -8   -2.22    2.35
   8   1  -8   -3.28    2.76
   8  -1   7   16.00    4.28
  -8  -1  -7   15.21    3.97
   8   1  -7   25.52    5.46
  -8   1   6   29.77    3.19
   8  -1   6   21.76    4.87
  -8  -1  -6   29.89    5.44
   8   1  -6   19.55    4.80
  -8   1   5   82.62    5.50
   8   1  -5   85.75    9.56
   8   1  -5   92.79    8.73
  -8  -1  -5   81.84    8.53
   8  -1   5   68.10    8.09
  -8   1   4   63.80    5.03
   8  -1   4   50.46    6.98
   8   1  -4   64.62    7.28
  -8  -1  -4   66.30    7.37
  -8   1   3    3.64    1.40
   8  -1   3   -0.95    2.45
  -8  -1  -3    0.96    1.56
   8   1  -3    0.84    1.88
  -8   1   2  148.21    8.51
   8   1  -2  159.51   11.38
   8  -1   2  120.63   10.77
  -8  -1  -2  144.69    9.67
  -8   1   1  103.29    7.52
   8   1  -1   97.92    8.88
   8  -1   1   95.92    9.56
  -8  -1  -1   91.80    7.39
   8   1   0    8.48    2.97
   8  -1   0   10.01    3.46
  -8   1   0   11.10    2.73
  -8  -1   0    9.13    2.28
  -8   1  -1   98.72    7.98
   8  -1  -1  100.03    9.64
   8   1   1   96.89    8.86
  -8  -1   1   89.61    6.24
  -8  -1   2  150.24    7.23
  -8   1  -2  155.52   10.52
   8  -1  -2  135.76   11.26
   8   1   2  156.24   11.37
   8  -1  -3    3.73    2.05
   8   1   3    2.45    1.77
  -8   1  -3    1.51    1.76
  -8  -1   3    1.44    0.75
  -8  -1   4   65.21    8.72
  -8   1  -4   55.00    6.80
   8  -1  -4   61.36    7.65
   8   1   4   63.34    7.35
  -8  -1   5   86.37    9.93
  -8   1  -5   97.31    9.33
   8  -1  -5   82.39    9.39
   8  -1  -5   88.03    9.10
   8   1   5   72.70    7.88
   8   1   6   20.41    4.40
  -8  -1   6   18.71    4.79
  -8   1  -6   24.21    4.92
   8  -1  -6   30.89    6.03
   8  -1  -6   21.77    4.99
   8   1   7   15.40    3.88
  -8  -1   7   17.45    4.62
   8  -1  -7   15.47    4.39
  -8   1  -7   14.27    4.20
   8   1   8   -2.19    2.09
  -8  -1   8    2.36    2.18
   8  -1  -8    2.31    2.83
  -8   1  -8    0.49    1.88
   8   1   9   -2.20    2.15
  -8  -1   9    0.89    1.87
   8  -1  -9   -0.24    2.01
  -8   1  -9   -1.76    2.44
  -8   1 -10   38.14    7.02
   8   1  10   42.71    6.60
  -8  -1  10   50.06    7.31
   8  -1 -10   44.45    7.46
  -8   1 -11   12.55    4.54
   8   1  11   13.66    4.18
  -8  -1  11   13.91    4.16
   8  -1 -11   11.01    4.23
  -8   1 -12   16.96    5.33
   8   1  12   19.55    4.91
  -8  -1  12   20.39    4.67
   8  -1 -12   20.91    5.56
  -8   1 -13    7.34    3.91
   8   1  13    6.69    2.83
  -8  -1  13    5.91    2.86
   8  -1 -13    9.88    4.40
  -8   1 -14    7.48    4.02
   8   1  14   10.19    3.42
  -8  -1  14    7.02    3.16
   8  -1 -14    8.07    4.00
  -8   1 -15    7.19    3.80
   8   1  15    2.55    2.55
  -8  -1  15    0.87    1.80
   8  -1 -15    2.80    3.39
   8   1  16    4.74    2.97
  -8   1 -16    6.40    3.98
  -8  -1  16    2.82    2.32
   8  -1 -16    8.05    4.15
   8   1  17   -5.03    3.17
  -8   1 -17    1.40    2.92
   8  -1 -17    4.90    3.57
   8   1  18   -0.86    2.35
   8  -2  17   -4.48    3.33
   8   2 -17    4.29    3.31
  -8  -2 -17   -0.25    2.32
   8  -2  16    6.06    3.24
   8   2 -16    4.41    3.30
  -8  -2 -16   -0.67    2.63
   8  -2  15   12.18    4.37
  -8  -2 -15    8.17    4.60
   8   2 -15    6.70    3.76
   8  -2  14    7.14    3.45
  -8  -2 -14    6.46    4.18
   8   2 -14    5.64    3.32
   8  -2  13   12.57    3.96
  -8  -2 -13   21.69    6.03
  -8   2  13    8.92    3.21
   8   2 -13   10.60    4.23
   8  -2  12    8.46    3.94
  -8   2  12    7.58    2.88
   8   2 -12   10.79    3.95
  -8  -2 -11   46.61    8.13
   8  -2  11   51.80    8.00
  -8   2  11   43.43    6.58
   8   2 -11   52.95    8.34
  -8  -2 -10   18.48    4.93
   8  -2  10   22.95    5.36
  -8   2  10   23.82    5.28
   8   2 -10   18.98    5.17
  -8  -2  -9    8.10    3.82
   8  -2   9    7.71    3.51
  -8   2   9    9.66    3.41
   8   2  -9   10.27    3.97
   8  -2   8  172.75   13.79
  -8  -2  -8  144.37   12.68
   8   2  -8  141.10   12.62
  -8  -2  -7   24.68    5.12
   8  -2   7   14.99    4.40
  -8   2   7   19.69    2.95
   8   2  -7   20.34    5.18
  -8  -2  -6  101.12    9.77
   8   2  -6   71.96    8.81
  -8   2   6   87.44    6.22
   8  -2   6   76.26    8.95
  -8  -2  -5   53.60    6.95
   8  -2   5   39.30    6.40
   8   2  -5   45.12    7.01
  -8   2   5   48.30    4.73
  -8   2   4   73.62    6.03
  -8  -2  -4   81.97    8.13
   8   2  -4   66.65    7.04
   8  -2   4   73.13    8.66
  -8   2   3   81.26    6.54
  -8  -2  -3   77.76    7.45
   8   2  -3   73.89    7.42
   8  -2   3   89.12    9.54
   8   2  -2   45.26    5.81
  -8   2   2   49.18    5.32
   8  -2   2   41.41    6.55
  -8  -2  -2   43.15    5.32
  -8   2   1  132.87    9.00
  -8  -2  -1  120.35    8.28
   8   2  -1  117.75    9.38
   8  -2   1  107.08   10.35
  -8   2   0  267.32   13.18
  -8  -2   0  258.16   10.98
   8   2   0  265.45   13.95
   8  -2   0  240.72   15.29
  -8   2  -1  127.90    9.51
  -8  -2   1  112.73   11.50
  -8  -2   1  120.81    6.74
   8  -2  -1  115.44   10.69
   8   2   1  124.26    9.71
   8  -2  -2   49.80    7.18
  -8   2  -2   43.60    5.80
   8   2   2   39.55    5.61
  -8  -2   2   40.83    7.11
  -8  -2   3   69.37    8.96
  -8   2  -3   68.75    7.65
   8  -2  -3   72.68    8.53
   8   2   3   79.14    7.82
  -8   2  -4   68.74    7.86
  -8  -2   4   70.49    8.93
   8  -2  -4   72.88    8.58
   8   2   4   53.80    6.60
   8   2   5   47.03    6.18
  -8   2  -5   46.08    6.67
  -8  -2   5   41.35    7.06
   8  -2  -5   52.25    7.55
   8  -2  -5   47.00    7.02
   8   2   6   82.68    8.33
  -8  -2   6   82.68    9.50
  -8   2  -6   81.35    9.03
   8  -2  -6   82.89    9.58
   8  -2  -6   90.08    9.51
   8   2   7   20.15    4.40
  -8  -2   7   22.34    5.23
  -8   2  -7   20.18    4.75
   8  -2  -7   11.18    3.80
   8   2   8  139.12   11.13
  -8  -2   8  134.82   11.97
  -8   2  -8  165.71   13.75
   8  -2  -8  157.76   13.39
   8   2   9   10.85    3.40
  -8  -2   9   16.53    4.43
  -8   2  -9   14.70    4.51
   8  -2  -9    9.56    3.83
   8   2  10   22.20    4.89
  -8  -2  10   30.21    5.90
   8  -2 -10   14.99    4.55
  -8   2 -10   26.47    6.07
   8   2  11   49.00    7.06
  -8  -2  11   38.94    6.40
   8  -2 -11   47.63    7.99
  -8   2 -11   40.25    7.44
   8   2  12    7.07    3.25
  -8  -2  12    8.63    3.29
   8  -2 -12    5.69    2.91
  -8   2 -12   12.32    4.70
  -8   2 -13   13.70    5.26
   8   2  13   13.00    4.02
  -8  -2  13    9.43    3.35
   8  -2 -13   12.99    4.63
  -8   2 -14    2.55    2.72
   8   2  14    5.58    2.94
  -8  -2  14    2.69    2.37
   8  -2 -14   -0.53    2.10
  -8   2 -15    8.37    4.71
   8   2  15    8.24    3.86
  -8  -2  15    9.74    3.34
   8  -2 -15    7.68    3.73
  -8   2 -16    2.70    3.27
   8   2  16    3.48    2.71
  -8  -2  16    5.18    2.87
   8  -2 -16    1.29    2.78
  -8   2 -17   -4.67    3.78
   8   2  17    1.61    2.09
  -8  -2  17   -0.10    1.65
   8   2  18   13.52    4.95
   8   3 -17   -5.32    3.42
  -8  -3 -17    5.34    3.81
   8  -3  16    8.36    3.92
  -8  -3 -16    5.25    3.90
   8   3 -16   10.11    4.66
   8  -3  15    4.71    3.15
  -8  -3 -15    1.46    3.08
   8   3 -15   11.77    4.10
  -8  -3 -14    4.07    3.53
   8  -3  14    0.62    2.06
   8   3 -14    4.57    2.88
  -8  -3 -13    9.05    3.89
   8  -3  13    0.97    2.81
   8   3 -13    2.37    2.68
  -8  -3 -12    1.57    2.09
   8  -3  12    5.03    3.19
  -8   3  12    2.89    2.07
   8   3 -12    0.23    2.11
  -8  -3 -11    2.23    2.62
   8  -3  11    0.57    2.12
  -8   3  11    4.62    2.73
   8   3 -11    1.17    2.39
  -8  -3 -10   39.66    7.35
   8  -3  10   47.67    7.78
  -8   3  10   55.17    7.65
   8   3 -10   53.09    8.00
   8  -3   9   67.22    9.05
  -8  -3  -9   80.78    9.96
   8   3  -9   73.93    9.30
  -8   3   9   84.08    6.87
  -8  -3  -8   56.74    7.99
   8  -3   8   51.67    7.85
   8   3  -8   57.23    8.29
  -8   3   8   46.92    5.11
   8  -3   7   69.09    8.94
  -8  -3  -7   85.10    9.45
   8   3  -7   78.09    9.34
  -8   3   7   84.34    6.83
   8  -3   6   59.73    8.18
  -8  -3  -6   69.92    8.23
   8   3  -6   49.13    7.36
  -8   3   6   59.57    5.80
  -8  -3  -5  258.54   14.91
   8   3  -5  263.62   16.46
  -8   3   5  260.76   12.15
   8  -3   5  257.47   16.58
  -8  -3  -4   64.81    7.29
   8   3  -4   79.07    7.37
  -8   3   4   89.84    7.25
   8  -3   4   75.24    9.11
  -8  -3  -3   12.11    3.14
   8  -3   3    6.76    3.37
  -8  -3  -3    4.51    3.15
  -8   3   3   15.80    3.33
   8   3  -3    9.62    2.79
  -8  -3  -2  119.51   11.84
   8   3  -2  125.40    9.16
  -8  -3  -2  131.86    9.22
   8  -3   2  107.18   10.63
  -8   3   2  117.68    8.64
   8   3  -1   34.47    4.98
   8  -3   1   30.92    5.99
  -8  -3  -1   34.47    6.76
  -8   3   1   28.64    4.58
   8   3   0   12.18    3.08
   8  -3   0    8.05    3.18
  -8  -3   0   12.49    4.03
  -8   3   0   16.96    3.75
   8  -3  -1   32.45    5.99
   8   3   1   25.36    4.25
  -8  -3   1   31.59    6.38
  -8   3  -1   29.99    4.90
  -8   3  -2  113.61    9.60
  -8  -3   2  119.29   11.70
   8  -3  -2   98.67   10.29
   8   3   2  116.38    9.08
  -8   3  -3    8.81    2.94
   8  -3  -3    4.24    2.48
   8   3   3    9.09    2.93
  -8  -3   3    6.24    3.57
  -8   3  -4   72.61    8.14
   8  -3  -4   76.40    9.07
   8   3   4   73.60    7.46
  -8   3  -5  258.93   15.84
  -8  -3   5  301.16   18.01
   8  -3  -5  270.96   16.70
   8  -3  -5  246.55   16.16
   8   3   5  247.85   13.63
   8   3   6   66.86    7.39
  -8   3  -6   65.77    8.30
  -8  -3   6   57.03    7.98
   8  -3  -6   71.07    8.84
   8  -3  -6   70.79    8.84
   8   3   7   91.88    8.67
  -8   3  -7   83.58    9.60
  -8  -3   7   75.02    9.16
   8  -3  -7   86.24    9.83
   8   3   8   62.92    7.31
  -8   3  -8   59.14    8.50
  -8  -3   8   63.42    8.40
   8  -3  -8   52.21    7.79
   8   3   9   86.24    8.85
  -8  -3   9   89.86    9.85
  -8   3  -9   73.51    9.64
   8  -3  -9   90.90   10.36
   8   3  10   48.79    6.77
  -8  -3  10   52.18    7.64
  -8   3 -10   41.24    7.43
   8  -3 -10   46.49    7.64
   8   3  11    0.74    1.58
  -8  -3  11    0.07    1.64
  -8   3 -11    6.08    3.46
   8  -3 -11    6.00    3.10
   8   3  12   -0.26    1.38
  -8  -3  12    4.79    2.67
  -8   3 -12    3.61    2.72
   8  -3 -12    2.23    2.12
   8   3  13    3.21    2.24
  -8  -3  13    2.24    2.31
   8  -3 -13    3.75    3.44
  -8   3 -13    2.18    3.28
   8   3  14    1.06    1.79
  -8  -3  14   -1.84    2.20
   8  -3 -14    2.54    2.97
  -8   3 -14   -5.27    3.99
  -8   3 -15   11.14    5.04
   8   3  15    3.96    2.61
  -8  -3  15    4.33    2.71
   8  -3 -15   10.08    4.42
  -8   3 -16   14.03    5.34
   8   3  16    3.85    2.43
  -8  -3  16    5.98    2.88
   8  -3 -16    8.32    4.27
  -8   3 -17    1.43    2.51
   8   3  17    1.84    2.78
   8  -3 -17    6.12    3.61
   8   3  18   14.69    4.89
  -8  -4 -17   -1.02    3.17
   8   4 -17   -3.27    3.02
  -8  -4 -16   12.67    4.91
   8  -4  16    7.78    3.68
   8   4 -16    5.11    3.21
  -8  -4 -15    0.32    2.42
   8  -4  15    5.42    4.02
   8   4 -15   -0.44    2.15
  -8  -4 -14   17.22    5.74
   8  -4  14   15.52    5.12
   8   4 -14    8.24    3.77
   8  -4  13    8.40    4.09
  -8  -4 -13    6.76    3.08
   8   4 -13   11.07    4.50
  -8  -4 -13   12.29    4.81
   8  -4  12    1.30    2.29
  -8  -4 -12    1.36    2.20
  -8   4  12    6.86    2.89
  -8  -4 -12    0.38    2.23
   8   4 -12   -1.67    2.37
   8  -4  11    1.86    2.28
  -8  -4 -11   -0.27    1.96
  -8   4  11    1.45    1.70
  -8  -4 -11    1.42    2.03
   8   4 -11    2.00    2.00
   8  -4  10   14.16    4.69
  -8  -4 -10    8.51    3.53
   8   4 -10   12.39    4.33
  -8  -4 -10   14.20    4.74
  -8  -4  -9    4.84    2.86
  -8   4   9    1.48    1.56
   8  -4   9   -0.12    2.71
  -8  -4  -9    0.29    2.46
   8   4  -9    2.73    2.57
  -8   4   8   11.78    3.10
   8  -4   8   11.41    4.18
  -8  -4  -8    9.01    3.44
   8   4  -8    4.93    3.16
  -8  -4  -8    7.30    3.66
  -8   4   7   12.97    3.23
   8  -4   7   26.33    5.67
  -8  -4  -7   21.47    5.31
   8   4  -7   19.82    5.08
   8  -4   6   20.04    5.16
  -8   4   6   30.72    4.71
  -8  -4  -6   23.55    5.69
   8   4  -6   28.12    5.77
   8  -4   5    2.19    2.26
  -8   4   5    1.81    1.89
  -8  -4  -5    0.54    2.75
   8  -4   4   68.96    8.96
  -8   4   4   76.23    7.30
  -8  -4  -3  151.04   13.20
   8   4  -3  132.65    8.91
  -8   4   3  118.56    9.15
   8  -4   3  130.84   12.25
   8  -4   2   18.05    5.03
  -8  -4  -2   19.42    5.08
  -8   4   2   22.05    4.11
   8   4  -2   14.49    3.12
   8  -4   1   23.37    5.36
  -8  -4  -1   25.99    5.68
  -8   4   1   33.28    5.08
   8   4  -1   25.66    3.98
   8   4   0   10.41    2.70
   8  -4   0    5.07    2.83
  -8  -4   0    7.42    3.53
  -8   4   0    5.09    2.39
   8  -4  -1   34.47    6.47
   8   4   1   32.57    4.60
  -8  -4   1   29.04    5.95
  -8   4  -1   27.17    4.98
   8  -4  -2   12.71    4.16
   8   4   2   19.25    3.67
  -8  -4   2   17.89    4.60
  -8   4  -2   17.12    4.10
  -8   4  -3  131.95   11.09
   8  -4  -3  110.54   11.24
   8   4   3  110.20    8.65
  -8   4  -4   91.18    9.55
  -8  -4   4   85.28    9.85
   8  -4  -4   83.59    9.76
   8   4   4   76.23    7.30
  -8   4  -5    2.05    2.55
   8   4   5    0.56    1.44
  -8  -4   5   -0.68    2.44
   8  -4  -5   -1.59    3.10
  -8   4  -6   38.30    6.74
   8   4   6   32.06    4.86
  -8  -4   6   30.76    6.03
   8  -4  -6   41.61    6.87
   8  -4  -6   26.89    5.65
  -8   4  -7   12.96    4.19
   8   4   7   18.48    3.97
  -8  -4   7   16.94    4.43
   8  -4  -7   13.77    4.17
  -8   4  -8   11.87    4.41
   8   4   8    5.08    2.32
  -8  -4   8    9.45    3.41
   8  -4  -8   10.82    3.99
  -8   4  -9    1.87    2.83
   8   4   9    0.81    1.50
  -8  -4   9    2.58    2.80
   8  -4  -9   -0.01    1.43
  -8   4 -10   12.29    4.22
   8   4  10   16.02    3.95
  -8  -4  10    9.43    3.63
   8  -4 -10   19.62    5.17
   8   4  11   -0.02    1.54
  -8   4 -11    3.56    2.63
  -8  -4  11   -0.46    2.50
   8  -4 -11   -0.98    2.17
   8   4  12    4.11    2.29
  -8   4 -12    5.08    3.66
  -8  -4  12    6.00    2.83
   8  -4 -12    2.70    2.37
   8   4  13    4.23    1.96
  -8  -4  13   11.56    4.00
  -8   4 -13    8.37    4.39
   8  -4 -13    9.56    4.20
  -8  -4  14   15.78    4.64
  -8   4 -14   13.73    5.06
   8  -4 -14   15.78    5.55
   8   4  14   10.74    3.65
   8   4  15    1.01    1.89
  -8  -4  15    3.94    3.03
   8  -4 -15   -1.41    2.76
  -8   4 -15   -0.15    4.05
   8   4  16   11.96    4.07
   8  -4 -16   10.19    4.53
  -8   4 -16    1.75    3.11
   8   4  17    3.99    2.83
   8  -4 -17    6.01    4.36
   8   4  18    5.74    3.69
   8   5 -16    2.75    2.96
   8  -5  15   10.54    4.34
   8   5 -15    5.25    3.83
   8  -5  14   -4.01    2.99
   8   5 -14    3.71    3.35
   8  -5  13   10.77    4.43
   8   5 -13   13.50    4.52
   8  -5  12    0.06    1.91
   8   5 -12    1.86    2.17
   8  -5  11    6.54    3.36
  -8  -5 -11    8.31    3.25
   8   5 -11    4.19    3.00
  -8   5  10    9.54    3.08
   8  -5  10   11.02    4.06
  -8  -5 -10    5.48    3.24
   8   5 -10   12.00    3.92
  -8   5   9    7.89    2.71
   8  -5   9   11.94    4.14
  -8  -5  -9    8.08    3.43
   8   5  -9   14.24    4.16
  -8   5   8   51.44    6.43
   8  -5   8   51.75    8.13
  -8  -5  -8   40.92    6.93
   8   5  -8   41.28    7.07
  -8   5   7   31.94    5.08
   8  -5   7   26.15    5.88
  -8  -5  -7   36.66    6.55
   8   5  -7   26.23    5.72
   8  -5   6   59.29    8.56
  -8  -5  -6   60.97    8.38
  -8   5   6   53.12    6.55
   8   5  -6   43.49    7.05
   8  -5   5   19.97    5.10
  -8   5   5   21.76    4.29
  -8  -5  -5   26.17    5.68
   8  -5   4   25.56    5.76
  -8   5   4   23.68    4.60
  -8  -5  -4   22.69    5.29
   8  -5   3    3.42    2.50
  -8   5   3    5.11    2.13
  -8  -5  -3    4.79    2.75
   8  -5   2   45.78    7.52
  -8   5   2   37.02    5.68
  -8  -5  -2   35.75    6.56
   8  -5   1   11.39    3.65
  -8   5   1   11.42    3.27
  -8  -5  -1   15.06    4.30
   8   5   0   -0.62    1.13
   8  -5   0    0.52    1.93
  -8  -5   0   -0.47    2.17
  -8   5   0   -3.93    2.33
   8   5   1   14.41    2.93
   8  -5  -1   11.92    4.04
  -8  -5   1   15.09    4.29
  -8   5  -1    9.80    3.18
   8  -5  -2   26.77    5.90
   8   5   2   40.09    4.86
  -8  -5   2   34.15    6.38
  -8   5  -2   32.08    5.61
   8  -5  -3    6.71    3.27
   8   5   3    8.14    2.43
  -8  -5   3    5.48    2.97
  -8   5  -3    8.25    3.46
   8   5   4   19.53    3.67
  -8  -5   4   19.99    5.01
  -8   5  -4   24.78    5.43
   8  -5  -4   24.02    5.69
   8   5   5   24.03    4.08
  -8  -5   5   30.98    6.23
  -8   5  -5   27.32    5.79
   8  -5  -5   20.38    5.19
  -8  -5   6   61.93    8.56
   8  -5  -6   49.69    7.56
   8  -5  -6   57.88    8.52
  -8   5  -6   54.72    8.02
   8   5   6   54.49    6.20
  -8   5  -7   31.62    6.42
   8   5   7   19.39    3.90
  -8  -5   7   23.36    5.52
   8  -5  -7   31.73    5.98
   8   5   8   64.11    7.04
  -8   5  -8   55.24    8.45
  -8  -5   8   49.42    7.58
   8  -5  -8   52.40    7.80
  -8   5  -9    4.21    3.05
   8   5   9    9.93    3.10
  -8  -5   9    4.42    2.97
   8  -5  -9    8.98    3.52
  -8   5 -10    8.89    3.80
   8   5  10    6.64    2.42
  -8  -5  10   10.44    3.94
   8  -5 -10   11.94    4.13
  -8   5 -11    4.52    2.60
   8   5  11   10.59    3.45
  -8  -5  11    8.46    3.71
   8  -5 -11    2.29    2.32
  -8   5 -12   10.99    5.05
   8   5  12    4.51    2.53
  -8  -5  12    8.12    3.50
   8  -5 -12    7.22    3.58
   8   5  13   16.68    4.28
  -8   5 -13   13.20    5.37
  -8  -5  13   10.79    3.95
   8  -5 -13   11.74    4.37
   8   5  14    0.13    1.49
  -8   5 -14    3.01    3.31
  -8  -5  14    2.55    2.39
   8  -5 -14   -0.22    1.93
   8   5  15   19.19    4.87
  -8   5 -15   12.62    5.38
   8  -5 -15   11.56    4.82
   8   5  16   15.07    4.34
   8  -5 -16   13.72    5.49
   8   5  17    3.81    2.79
   8   6 -16    5.99    4.14
   8   6 -15    3.19    2.93
   8  -6  14    2.00    2.75
   8   6 -14   -0.16    1.96
   8  -6  13    5.24    3.11
   8   6 -13    4.88    3.31
   8  -6  12    3.66    2.70
   8   6 -12    2.65    2.29
  -8   6  11    6.05    2.76
   8  -6  11   10.46    4.22
  -8  -6 -11   12.55    3.95
   8   6 -11    5.23    2.96
  -8   6  10    5.99    2.72
   8  -6  10    9.55    3.91
  -8  -6 -10    3.13    2.52
   8   6 -10    5.40    3.04
  -8   6   9   35.48    5.83
   8  -6   9   31.73    6.79
  -8  -6  -9   32.24    5.95
   8   6  -9   26.71    5.79
  -8   6   8   13.11    3.76
  -8  -6  -8    9.30    3.28
   8   6  -8   13.58    4.24
  -8   6   7    8.13    3.05
   8  -6   7    3.10    2.52
  -8  -6  -7    6.10    2.96
   8   6  -7    9.31    3.62
  -8   6   6   25.89    5.00
   8  -6   6   31.18    6.51
  -8  -6  -6   16.73    4.48
   8  -6   5   35.08    7.03
  -8   6   5   32.40    5.48
  -8  -6  -5   24.94    5.34
   8  -6   4   30.30    6.45
  -8   6   4   23.93    4.91
  -8  -6  -4   25.57    5.59
   8  -6   3   44.96    7.72
  -8   6   3   51.82    7.06
  -8  -6  -3   40.38    6.87
   8  -6   2    4.73    3.04
  -8   6   2   10.11    3.54
  -8  -6  -2    6.83    3.48
   8  -6   1    0.91    1.92
  -8   6   1    2.55    1.60
  -8  -6  -1    5.17    3.41
   8  -6   0   23.98    5.66
  -8   6   0   19.84    4.54
  -8  -6   0   14.38    4.22
   8  -6  -1    4.44    2.97
  -8  -6   1    4.92    2.81
  -8   6  -1    4.86    3.00
   8  -6  -2    5.84    3.09
  -8  -6   2    6.58    3.40
  -8   6  -2   13.12    4.05
  -8  -6   3   50.19    7.72
  -8   6  -3   48.50    7.40
   8  -6  -3   60.12    8.77
  -8  -6   4   24.35    5.66
  -8   6  -4   27.48    5.88
   8  -6  -4   20.96    5.31
  -8  -6   5   26.98    5.79
  -8   6  -5   32.00    6.26
   8  -6  -5   28.44    6.24
  -8  -6   6   25.46    5.74
  -8   6  -6   26.36    5.86
   8  -6  -6   26.52    6.11
  -8  -6   7    8.69    4.07
   8  -6  -7    9.76    3.47
  -8   6  -7   14.61    4.68
  -8   6  -8   15.68    5.08
  -8  -6   8   12.08    4.07
   8  -6  -8   11.85    4.12
  -8   6  -9   42.57    8.07
  -8  -6   9   26.81    6.17
   8  -6  -9   27.31    5.89
  -8   6 -10    9.84    3.92
  -8  -6  10    7.92    3.74
   8  -6 -10    0.33    2.12
  -8   6 -11   11.18    5.05
  -8  -6  11   13.13    4.20
   8  -6 -11    6.74    3.36
  -8   6 -12   -3.45    3.39
  -8  -6  12    2.25    2.34
   8  -6 -12   -4.25    2.80
  -8   6 -13    4.09    3.49
   8  -6 -13    5.08    3.22
  -8   6 -14   -0.55    2.81
   8  -6 -14    3.45    3.22
   8  -6 -15    1.62    2.72
   8  -6 -16   -1.26    3.22
   8   7 -16    8.47    4.65
   8   7 -15    2.02    2.51
   8   7 -14    7.69    3.83
   8  -7  13   -1.60    2.34
   8   7 -13    1.41    2.24
   8  -7  12   13.85    4.68
   8   7 -12   13.17    4.53
  -8   7  11    4.66    2.65
   8  -7  11    5.71    3.19
   8   7 -11    0.09    1.82
  -8   7  10    0.33    1.67
   8  -7  10   -1.48    1.92
  -8  -7 -10   -1.41    2.27
   8   7 -10    2.52    2.61
  -8   7   9    4.17    2.78
   8  -7   9   -0.04    1.72
  -8  -7  -9   -1.56    2.16
   8   7  -9    3.34    2.38
  -8   7   8    2.25    2.86
   8  -7   8    2.19    1.91
  -8  -7  -8   -1.06    2.03
   8   7  -8    2.76    2.49
  -8   7   7    1.87    1.79
   8  -7   7   -0.77    2.31
  -8  -7  -7   -2.19    2.19
   8  -7   6    1.42    2.05
  -8   7   6    0.46    1.86
  -8  -7  -6    0.80    2.14
   8  -7   5   -4.04    2.67
  -8   7   5   -0.78    1.76
  -8  -7  -5   -1.79    1.91
   8  -7   4    5.72    3.21
  -8   7   4    0.68    1.95
  -8  -7  -4    3.48    2.61
   8  -7   3    7.95    3.69
  -8   7   3    4.81    2.56
  -8  -7  -3    2.59    2.69
   8  -7   2    3.09    2.38
  -8   7   2   -0.99    2.06
  -8  -7  -2    1.27    1.89
   8  -7   1   27.37    6.16
  -8   7   1   20.35    5.00
  -8  -7  -1   29.55    5.98
   8  -7   0    3.93    2.65
  -8   7   0    2.24    2.65
  -8  -7   0    1.04    3.05
   8  -7  -1   27.41    6.33
  -8   7  -1   32.59    6.11
  -8  -7   1   28.74    5.95
   8  -7  -2    3.05    2.44
  -8  -7   2    1.27    2.26
  -8   7  -2    4.03    2.97
  -8  -7   3    5.97    3.76
  -8   7  -3    4.21    2.59
   8  -7  -3    4.16    2.80
  -8  -7   4    4.83    3.62
  -8   7  -4    7.56    3.41
   8  -7  -4    4.65    2.69
  -8  -7   5    2.40    2.53
  -8   7  -5   -1.15    2.21
   8  -7  -5   -5.85    2.97
  -8  -7   6    4.79    2.91
  -8   7  -6   -2.96    2.74
   8  -7  -6    1.07    1.54
  -8  -7   7   -5.17    3.22
  -8   7  -7    2.22    2.74
  -8  -7   8   -2.43    2.52
   8  -7  -8   -0.45    1.85
  -8   7  -8    3.31    2.47
  -8   7  -9    3.03    2.78
  -8  -7   9    3.15    2.80
   8  -7  -9    2.98    2.19
  -8   7 -10   -3.28    3.42
  -8  -7  10    4.28    2.96
   8  -7 -10    1.41    2.27
  -8   7 -11    1.98    2.87
  -8  -7  11    9.23    3.90
   8  -7 -11    3.37    2.68
  -8   7 -12   17.88    5.77
   8  -7 -12    8.14    3.86
  -8   7 -13    2.76    3.07
   8  -7 -13   -0.38    2.17
   8  -7 -14   -0.76    2.30
   8  -7 -15    3.44    2.93
   8  -7 -16    5.75    3.96
  -8   8  12    2.54    2.48
   8  -8  12    8.33    4.49
  -8   8  11    0.48    1.80
   8  -8  11    1.86    2.20
  -8   8  10   10.02    4.02
   8  -8  10    8.85    3.90
  -8   8   9    4.25    2.69
   8  -8   9    4.50    2.97
  -8  -8  -9    7.16    3.17
  -8   8   8    5.39    2.98
   8  -8   8    5.86    3.19
  -8  -8  -8    8.17    3.43
  -8   8   7    5.93    3.31
   8  -8   7    9.00    3.97
  -8  -8  -7   12.72    4.17
   8  -8   6    4.47    3.02
  -8   8   6    2.45    2.21
  -8  -8  -6    3.19    2.60
   8  -8   5    7.32    3.41
  -8   8   5   13.56    4.11
  -8  -8  -5   11.82    3.93
   8  -8   4   20.78    5.33
  -8   8   4   30.17    6.12
  -8  -8  -4   25.89    5.97
   8  -8   3   20.22    5.44
  -8   8   3   22.28    5.40
  -8  -8  -3   20.73    5.11
   8  -8   2    2.55    2.10
  -8   8   2   -2.77    2.81
  -8  -8  -2    1.31    2.61
   8  -8   1    4.53    3.02
  -8   8   1    2.69    2.28
  -8  -8  -1    1.57    2.72
   8  -8   0   -1.62    2.23
  -8   8   0    0.68    2.04
  -8  -8   0    5.94    3.17
   8  -8  -1   -0.06    3.21
  -8   8  -1    3.83    2.77
  -8  -8   1   -0.18    2.74
  -8   8  -2    5.11    3.43
  -8  -8   2   -0.45    2.11
   8  -8  -2    6.40    3.10
  -8  -8   3   16.75    5.00
  -8   8  -3   16.21    4.76
   8  -8  -3   18.54    5.26
  -8  -8   4   19.44    5.15
  -8   8  -4   14.93    4.89
   8  -8  -4   24.53    6.15
  -8  -8   5    4.90    3.24
  -8   8  -5    9.29    3.89
   8  -8  -5    3.85    2.99
  -8  -8   6    6.39    3.93
  -8   8  -6    2.97    3.46
  -8  -8   7   21.67    5.74
  -8   8  -7    8.73    3.94
  -8  -8   8   14.20    4.64
  -8   8  -8    5.03    3.26
  -8  -8   9    6.35    3.82
  -8   8  -9    8.34    4.41
  -8   8 -10    4.46    3.48
   8  -8 -10    5.20    2.90
  -8   8 -11   11.14    4.90
   8  -8 -11    6.52    3.31
   8  -8 -12   -2.78    2.68
   8  -8 -13   -4.92    3.15
  -8   9  12    0.49    2.20
  -8   9  11   -0.38    2.61
  -8   9  10    8.76    3.90
   8  -9  10   -0.95    2.34
  -8   9   9   -0.65    1.96
   8  -9   9    5.28    3.31
  -8   9   8    0.61    2.07
   8  -9   8    7.63    3.70
   8  -9   7    6.77    3.38
  -8   9   7    2.32    2.46
  -8  -9  -7    3.26    2.42
   8  -9   6    9.98    3.95
  -8   9   6   12.20    4.24
  -8  -9  -6    6.53    3.22
   8  -9   5    6.89    3.80
  -8   9   5    8.98    3.68
  -8  -9  -5    6.44    3.34
   8  -9   4   -2.56    2.55
  -8   9   4    3.56    3.14
  -8  -9  -4    2.72    2.43
   8  -9   3    2.43    2.54
  -8   9   3    3.06    2.49
  -8  -9  -3   -0.28    2.67
   8  -9   2   -2.99    2.58
  -8   9   2   -0.84    1.98
  -8  -9  -2   -0.56    2.21
   8  -9   1    5.01    3.16
  -8   9   1    7.72    3.57
  -8  -9  -1    3.95    2.77
   8  -9   0   -2.21    2.38
  -8   9   0    2.59    2.53
  -8  -9   0    0.87    2.54
  -8   9  -1    8.81    4.05
  -8  -9   1    6.32    3.40
   8  -9  -1   10.43    4.11
  -8   9  -2   -5.63    3.42
  -8  -9   2   -1.70    2.58
   8  -9  -2    2.41    2.57
  -8   9  -3    4.78    3.24
  -8  -9   3    3.59    2.81
   8  -9  -3   -4.89    3.11
  -8  -9   4    2.18    2.59
  -8   9  -4    4.12    3.16
   8  -9  -4    0.08    1.88
  -8  -9   5    8.56    3.62
  -8   9  -5   13.53    4.96
   8  -9  -5    6.76    3.49
  -8  -9   6    8.36    3.83
  -8   9  -6   12.63    4.80
  -8   9  -7    1.18    2.28
  -8   9  -8   13.23    5.46
  -8  10  10    6.68    3.91
  -8  10   9    9.84    4.56
  -8  10   8    4.21    2.88
   8 -10   8    4.66    2.99
   8 -10   7    0.24    1.84
  -8  10   7   -0.72    3.08
   8 -10   6   13.15    4.85
  -8  10   6   14.69    4.93
  -8 -10  -6   17.19    4.82
   8 -10   5    1.82    2.44
  -8  10   5    1.98    2.46
  -8 -10  -5    7.21    3.43
   8 -10   4    1.40    2.16
  -8  10   4    1.82    2.27
  -8 -10  -4    0.80    1.78
   8 -10   3    1.98    2.46
  -8  10   3    1.69    2.51
  -8 -10  -3    5.14    3.28
   8 -10   2    4.42    3.12
  -8  10   2    1.27    2.64
  -8 -10  -2   -0.19    2.77
   8 -10   1    0.16    1.51
  -8  10   1    3.86    2.23
  -8 -10  -1    4.25    2.97
   8 -10   0    8.00    3.89
  -8  10   0   12.13    4.50
  -8 -10   0   12.42    4.49
  -8  10  -1    4.61    3.48
  -8 -10   1   -0.15    2.72
   8 -10  -1   -1.25    2.39
  -8  10  -2   -0.05    1.94
  -8 -10   2   -0.37    3.11
   8 -10  -2    2.92    2.47
  -8  10  -3    2.83    3.20
   8 -10  -3   -0.16    1.57
  -8  10  -4    0.26    2.75
   8 -10  -4   -1.35    2.10
  -8  10  -5    5.71    3.65
   8 -11   4    4.79    3.64
   8 -11   3    6.80    4.03
   8 -11   2    5.70    3.75
   8 -11   1   -2.90    2.63
   8 -11   0   13.42    4.85
   8 -11  -1   -0.68    1.86
   8 -11  -2   -1.97    2.55
   8 -11  -3    4.12    3.08
  -9   0   0    1.05    1.19
   9   0   0   -6.52    3.11
  -9   0  -1   -1.57    1.70
   9   0  -1   -0.94    2.42
   9   0   1    0.75    2.20
  -9   0   1    2.75    1.51
   9   0  -2   67.31    8.29
   9   0   2   64.16    8.09
  -9   0   2   69.92    5.81
  -9   0  -2   64.93    7.10
  -9   0  -3  120.26    9.95
   9   0  -3  114.42   10.78
   9   0   3   96.21    9.99
  -9   0  -4    2.98    2.35
   9   0   4   -0.02    2.18
   9   0  -4    1.28    1.93
  -9   0  -5   13.43    3.60
   9   0   5   14.28    4.16
  -9   0   5    9.93    4.63
   9   0  -5   12.72    3.83
  -9   0  -6   31.84    5.92
   9   0   6   25.47    5.45
  -9   0   6   26.99    6.11
   9   0  -6   20.52    5.34
   9   0  -6   31.75    5.84
  -9   0  -7   61.23    8.29
   9   0   7   61.14    8.21
  -9   0   7   65.64    9.39
   9   0  -7   64.06    9.17
   9   0   8    6.83    3.06
  -9   0  -8    7.81    3.76
  -9   0   8    4.77    2.64
   9   0  -8    9.40    4.00
   9   0   9   15.54    4.56
  -9   0  -9   11.51    4.09
  -9   0   9   16.26    4.69
   9   0  -9   15.06    4.58
   9   0  10   41.63    7.29
  -9   0 -10   44.60    7.84
  -9   0  10   54.04    8.06
   9   0 -10   35.57    7.32
   9   0  11  162.37   14.13
  -9   0  11  183.67   14.51
   9   0 -11  144.74   14.34
  -9   0 -11  159.15   15.13
   9   0  12   44.29    7.56
  -9   0  12   49.87    7.54
  -9   0 -12   36.16    7.66
   9   0 -12   43.76    8.25
   9   0  13   16.16    5.11
  -9   0  13   11.60    3.67
  -9   0 -13   19.04    5.74
   9   0 -13    8.90    4.27
   9   0  14   13.61    4.64
  -9   0  14   25.26    5.51
   9   0 -14   20.70    6.09
   9   0  15    1.02    2.04
  -9   0  15    3.36    2.04
   9   0 -15    4.78    3.79
  -9   0 -15    5.71    3.92
   9   0  16    2.19    2.59
  -9   0 -16    0.35    2.66
  -9  -1 -16    3.51    3.26
   9  -1  16   -3.05    3.21
  -9  -1 -15    7.55    4.48
   9  -1  15   13.90    4.85
   9   1 -15   18.53    6.00
  -9  -1 -14   -0.52    2.55
   9  -1  14    4.04    3.07
  -9   1  14    7.94    3.35
   9   1 -14    8.05    4.19
   9  -1  13    6.50    3.58
  -9   1  13   10.31    3.93
   9   1 -13    6.78    3.63
  -9  -1 -13    8.46    4.17
   9  -1  12    6.76    3.56
  -9   1  12   17.01    4.42
   9   1 -12   14.83    5.16
  -9  -1 -12    5.23    3.58
   9  -1  11    9.09    3.90
  -9   1  11    5.77    3.14
   9   1 -11    3.43    3.56
  -9  -1 -11   12.57    4.52
   9  -1  10   -0.72    2.19
  -9   1  10   -2.32    2.63
   9   1 -10   -0.97    1.66
  -9  -1 -10   -4.25    3.10
   9  -1   9   -2.31    2.50
  -9   1   9   -1.39    2.37
  -9  -1  -9   -1.29    2.07
   9   1  -9   -0.18    2.01
   9  -1   8   -2.10    2.13
  -9   1   8   -2.92    2.69
  -9  -1  -8   -1.68    2.22
   9   1  -8    1.69    2.38
   9  -1   7    5.80    3.32
  -9   1   7    3.87    2.74
  -9  -1  -7    4.05    2.51
   9   1  -7    5.46    3.39
   9  -1   6   29.87    5.93
  -9  -1  -6   36.05    6.30
   9   1  -6   46.41    7.58
   9  -1   5   17.14    4.89
  -9  -1  -5   17.81    4.36
   9   1  -5   11.99    3.58
   9   1  -4  119.45   10.45
   9  -1   4  114.42   11.21
  -9  -1  -4  115.54   10.17
   9  -1   3   64.00    8.45
  -9   1   3   61.03    5.66
   9   1  -3   69.90    8.10
  -9  -1  -3   70.11    7.57
   9   1  -2    4.23    2.63
   9  -1   2    8.88    3.28
  -9   1   2   15.15    3.05
  -9  -1  -2    9.37    2.74
  -9  -1  -1   94.12    7.88
  -9   1   1  103.05    8.01
   9   1  -1  106.01   10.07
   9  -1   1  100.78   10.32
  -9  -1   0  115.85    8.15
  -9   1   0  128.45    9.40
   9   1   0  124.79   10.77
   9  -1   0  123.27   11.36
  -9  -1   1  111.64    7.41
  -9   1  -1   87.71    8.13
   9  -1  -1   94.16   10.02
   9   1   1   84.40    9.00
   9  -1  -2    8.02    3.35
   9   1   2    5.90    2.80
  -9   1  -2    9.33    3.12
   9  -1  -3   53.43    7.68
   9   1   3   50.97    7.06
  -9  -1   3   49.74    8.40
  -9   1  -3   60.65    7.38
  -9  -1   4  123.85   12.64
  -9   1  -4  119.46   10.58
   9  -1  -4  116.11   11.10
   9   1   4  112.30   10.49
   9   1   5   14.09    4.24
  -9  -1   5   18.89    5.16
  -9   1  -5   13.38    3.93
   9  -1  -5   23.66    5.14
   9   1   6   22.79    4.94
  -9  -1   6   48.46    8.04
   9  -1  -6   38.48    7.01
  -9   1  -6   34.82    6.28
   9  -1  -6   33.22    6.22
   9   1   7    4.18    2.56
  -9  -1   7    3.83    2.23
   9  -1  -7    1.62    2.43
  -9   1  -7    5.11    2.91
  -9   1  -8    3.08    2.72
   9   1   8    1.77    2.00
  -9  -1   8    3.01    2.65
   9  -1  -8    1.29    2.54
  -9   1  -9    3.59    3.01
   9   1   9   -1.03    1.73
  -9  -1   9   -2.36    2.35
   9  -1  -9   -1.50    2.45
  -9   1 -10   -0.44    2.17
   9   1  10    2.59    2.37
  -9  -1  10    1.99    2.52
   9  -1 -10    3.29    2.71
  -9   1 -11    9.11    4.17
   9   1  11    3.93    3.22
  -9  -1  11   14.07    4.33
   9  -1 -11   12.25    4.72
  -9   1 -12    4.98    3.54
   9   1  12   10.08    3.97
  -9  -1  12    6.30    3.30
   9  -1 -12   13.53    4.97
  -9   1 -13    7.62    4.06
   9   1  13   13.24    4.44
  -9  -1  13   12.45    4.26
   9  -1 -13    9.50    4.25
   9   1  14    2.65    2.60
  -9   1 -14    3.98    3.12
  -9  -1  14    5.74    2.97
   9  -1 -14   -0.60    2.56
   9   1  15   12.70    5.09
  -9   1 -15   18.65    6.06
  -9  -1  15   15.23    4.53
   9  -1 -15   10.00    4.82
   9   1  16    4.70    3.42
  -9   1 -16   -1.44    3.25
  -9  -2 -16   16.54    5.78
   9  -2  15    4.70    3.68
   9   2 -15    5.34    3.00
   9  -2  14    2.69    2.76
  -9  -2 -14    7.12    4.08
   9   2 -14    0.92    3.17
   9  -2  13   40.01    7.71
  -9   2  13   38.13    6.58
  -9  -2 -13   35.21    7.98
   9   2 -13   38.77    8.01
   9  -2  12    4.67    3.34
  -9  -2 -12    7.44    3.45
  -9   2  12   11.51    4.08
   9   2 -12    3.86    2.37
   9  -2  11   19.15    5.42
  -9  -2 -11   23.78    6.33
  -9   2  11   16.61    4.78
   9   2 -11   20.38    5.72
   9  -2  10   23.33    5.61
  -9  -2 -10   27.58    6.21
  -9   2  10   20.85    5.24
   9   2 -10   24.03    6.15
   9  -2   9    9.47    3.67
  -9  -2  -9    9.58    4.01
  -9   2   9    4.24    2.90
   9   2  -9   11.44    4.29
   9  -2   8   -0.60    2.16
  -9  -2  -8    0.01    2.22
   9   2  -8   -1.20    3.17
   9  -2   7   13.62    4.59
  -9  -2  -7   15.92    4.46
   9   2  -7   17.52    4.86
   9  -2   6    1.69    2.14
  -9  -2  -6    8.74    3.22
   9   2  -6    4.97    2.90
   9  -2   5    7.95    3.55
  -9  -2  -5    8.15    2.93
   9  -2   4   -1.02    2.14
  -9  -2  -4    1.47    1.86
  -9   2   4    0.00    1.38
   9   2  -4   -0.44    2.27
   9  -2   3   11.08    3.94
  -9  -2  -3   16.23    3.69
  -9   2   3   19.47    3.49
   9   2  -3   20.70    4.40
   9   2  -2   17.74    4.15
  -9   2   2   26.41    4.31
   9  -2   2   23.01    5.24
  -9  -2  -2   22.76    4.20
  -9   2   1  159.88   10.51
  -9  -2  -1  162.19   10.13
   9   2  -1  157.12   11.69
   9  -2   1  171.13   13.96
  -9   2   0  480.11   18.79
  -9  -2   0  480.26   25.20
   9   2   0  444.18   19.54
   9  -2   0  455.74   22.34
  -9  -2   1  167.34   14.88
  -9   2  -1  162.74   11.39
   9  -2  -1  176.53   13.99
   9   2   1  145.43   11.26
   9  -2  -2   26.56    5.76
   9   2   2   20.77    4.66
  -9   2  -2   22.63    4.59
  -9  -2   2   19.75    5.72
   9  -2  -3   15.68    4.41
   9   2   3   17.48    4.22
  -9   2  -3   13.99    3.51
  -9  -2   3   15.13    4.93
   9   2   4    0.29    2.12
  -9   2  -4    2.58    1.86
  -9  -2   4    2.48    2.74
   9  -2  -4   -0.60    2.55
   9   2   5    0.98    1.95
  -9  -2   5    6.55    3.34
  -9   2  -5    7.06    2.76
   9  -2  -5    2.32    1.88
   9   2   6    9.29    3.47
  -9  -2   6    7.70    3.70
  -9   2  -6   10.85    3.82
   9  -2  -6    7.27    3.61
   9  -2  -6   11.37    4.12
   9   2   7   16.40    4.27
  -9  -2   7   16.20    4.74
  -9   2  -7   17.89    5.31
   9  -2  -7   14.63    4.48
   9   2   8   -0.47    2.30
  -9  -2   8    1.53    2.55
  -9   2  -8    1.18    2.12
   9  -2  -8    1.18    2.07
   9   2   9    8.90    3.60
  -9  -2   9    8.58    3.54
   9  -2  -9    4.45    3.30
  -9   2  -9    7.98    3.99
   9   2  10   16.57    4.58
  -9  -2  10   16.77    4.75
   9  -2 -10   17.44    5.47
  -9   2 -10   21.74    5.76
   9   2  11   24.04    5.40
  -9  -2  11   17.76    4.93
   9  -2 -11   21.16    5.97
  -9   2 -11   16.01    5.22
  -9   2 -12   10.39    4.70
   9   2  12   12.68    4.18
  -9  -2  12   -1.22    2.20
   9  -2 -12    9.70    4.13
  -9   2 -13   37.72    8.21
   9   2  13   30.63    6.32
  -9  -2  13   42.79    7.41
   9  -2 -13   46.16    8.73
  -9   2 -14    6.17    4.47
   9   2  14    3.11    2.76
  -9  -2  14    1.42    2.15
   9  -2 -14   -1.21    2.28
  -9   2 -15    7.04    4.61
   9   2  15   13.51    4.90
  -9  -2  15    8.27    3.90
   9  -2 -15    9.26    4.37
  -9   2 -16   13.08    5.53
   9   2  16    7.79    3.73
  -9  -2  16   10.84    3.74
   9   2  17    2.00    2.71
  -9  -3 -16   10.46    4.97
   9  -3  15    6.11    4.29
  -9  -3 -15   11.69    4.91
   9   3 -15   11.78    4.70
   9  -3  14    1.49    3.11
  -9  -3 -14    2.35    2.85
   9   3 -14    4.92    3.17
  -9  -3 -13    7.68    4.16
   9  -3  13    4.87    3.24
   9   3 -13    7.65    4.16
  -9  -3 -12    2.97    2.84
   9  -3  12    6.74    4.07
  -9   3  12    3.94    2.60
   9   3 -12    1.60    1.93
  -9  -3 -11    6.77    3.70
   9  -3  11   18.41    5.34
  -9   3  11   17.39    4.86
   9   3 -11   11.89    4.59
  -9  -3 -10   -0.95    2.20
   9  -3  10    0.70    2.39
  -9   3  10    6.58    3.22
   9   3 -10   -3.90    3.07
  -9  -3  -9    3.21    2.64
   9  -3   9   -0.02    2.27
   9   3  -9    0.84    2.31
  -9  -3  -8    3.85    3.01
   9  -3   8    2.36    2.94
   9   3  -8   -2.44    2.70
   9  -3   7   10.98    3.91
   9   3  -7   10.06    4.01
   9  -3   6   10.04    4.24
  -9  -3  -6    5.21    2.97
   9  -3   5   42.29    7.20
  -9  -3  -5   50.24    7.01
  -9   3   5   46.23    5.46
   9  -3   4    8.85    3.57
  -9  -3  -4   14.56    5.29
  -9   3   4   17.61    3.45
   9   3  -4    9.63    3.01
  -9  -3  -4   12.67    3.46
  -9   3   3  109.07    8.68
  -9  -3  -3  108.29   12.19
  -9  -3  -3  107.27    9.19
   9   3  -3  108.56    9.28
   9  -3   3  113.79   11.68
  -9   3   2  139.61   10.10
  -9  -3  -2  116.53   12.71
   9   3  -2  103.11    9.07
   9  -3   2  104.62   11.15
   9   3  -1   13.12    3.59
   9  -3   1   11.14    4.19
  -9  -3  -1   17.63    5.33
  -9   3   1   15.96    3.64
   9   3   0   41.16    5.98
   9  -3   0   45.32    7.40
  -9  -3   0   58.34    8.97
  -9   3   0   40.65    5.92
  -9   3  -1   10.61    3.17
   9  -3  -1   10.47    3.91
   9   3   1   12.50    3.46
  -9  -3   1   15.77    5.10
  -9   3  -2  118.49   10.45
  -9  -3   2  127.06   12.83
   9  -3  -2  128.49   12.31
   9   3   2  112.13    9.70
  -9   3  -3  100.94    9.99
  -9  -3   3  118.00   12.46
   9  -3  -3  103.66   11.21
   9   3   3  106.68    9.50
   9   3   4   14.88    3.66
  -9   3  -4    8.81    3.61
  -9  -3   4   18.40    5.18
   9  -3  -4   16.35    4.52
   9   3   5   57.77    7.26
  -9   3  -5   54.37    7.78
  -9  -3   5   49.30    8.00
   9  -3  -5   57.26    8.54
   9   3   6    6.00    2.78
  -9   3  -6    1.79    1.91
  -9  -3   6    7.30    3.60
   9  -3  -6    6.79    3.12
   9   3   7   12.90    3.68
  -9   3  -7   18.08    4.85
  -9  -3   7   20.79    5.51
   9  -3  -7   14.16    4.71
   9   3   8   -1.34    1.68
  -9   3  -8    0.74    2.29
  -9  -3   8    4.12    2.92
   9  -3  -8    1.68    2.60
   9   3   9    3.50    2.34
  -9  -3   9    1.78    1.96
  -9   3  -9    2.09    2.97
   9  -3  -9    5.33    3.47
   9   3  10    1.35    2.39
  -9  -3  10    2.57    2.48
  -9   3 -10    5.42    3.40
   9  -3 -10    3.35    3.06
   9   3  11   12.46    4.19
  -9  -3  11   14.37    4.38
  -9   3 -11   18.52    5.90
   9  -3 -11    8.52    4.05
   9   3  12   -0.10    1.82
  -9  -3  12    4.17    3.18
   9  -3 -12    5.22    3.29
  -9   3 -12    6.02    3.20
   9   3  13   14.51    4.42
  -9  -3  13    8.37    3.91
   9  -3 -13   14.61    5.13
  -9   3 -13   13.43    5.65
  -9   3 -14    1.24    2.76
   9   3  14    5.64    3.07
  -9  -3  14    2.47    2.44
   9  -3 -14   10.47    4.39
  -9   3 -15   12.06    5.16
   9   3  15   11.96    4.20
  -9  -3  15   10.61    4.00
   9  -3 -15    6.38    4.34
   9   3  16   19.24    5.26
  -9  -3  16   16.76    4.98
   9   3  17    8.70    3.83
  -9  -3  17    5.60    3.10
  -9  -4 -15   14.56    5.75
   9   4 -15   10.69    4.43
   9  -4  14    2.63    3.45
   9   4 -14   -1.99    2.66
  -9  -4 -14    5.33    3.63
   9  -4  13   10.89    4.64
  -9  -4 -13   19.31    6.25
  -9  -4 -13    5.01    3.21
   9   4 -13    8.44    4.24
  -9  -4 -12    6.35    3.86
   9  -4  12   -1.28    3.21
  -9  -4 -12   -0.58    2.20
   9   4 -12   -1.03    2.80
   9  -4  11    0.42    1.92
  -9  -4 -11   10.73    4.14
  -9  -4 -11    3.62    2.56
  -9   4  11    4.21    2.79
   9   4 -11    3.14    2.77
   9  -4  10    2.14    3.04
  -9  -4 -10    3.60    2.96
  -9  -4 -10    4.82    3.18
   9   4 -10    0.08    2.31
   9  -4   9    5.16    3.36
  -9  -4  -9   11.37    4.28
  -9  -4  -9    8.52    3.80
   9   4  -9   15.25    4.87
   9  -4   8    8.41    4.10
  -9  -4  -8    3.13    2.92
   9   4  -8   10.33    4.15
   9  -4   7    7.33    3.90
  -9  -4  -7    6.16    3.58
   9   4  -7    2.67    2.69
   9  -4   6   34.26    6.89
  -9   4   6   28.95    4.54
   9  -4   5    2.41    2.77
  -9  -4  -5    3.46    3.04
  -9   4   5    5.11    2.31
   9  -4   4    9.96    3.94
  -9  -4  -4   13.19    4.31
  -9   4   4    8.66    2.75
  -9  -4  -3   84.01   10.75
   9   4  -3   84.23    7.73
   9  -4   3   79.58   10.09
  -9   4   3   87.22    8.20
  -9   4   2   56.78    6.83
   9  -4   2   54.91    8.64
  -9  -4  -2   62.13    9.12
   9   4  -2   47.99    5.92
   9  -4   1   10.04    3.97
  -9  -4  -1    7.38    3.70
  -9   4   1   10.50    3.26
   9   4  -1    3.19    1.56
   9   4   0   14.61    3.47
   9  -4   0   13.26    4.45
  -9  -4   0   12.53    4.62
  -9   4   0   18.83    4.31
   9  -4  -1   11.49    4.26
   9   4   1    5.17    2.28
  -9  -4   1    6.36    3.53
  -9   4  -1    3.69    2.41
   9  -4  -2   47.70    7.95
  -9  -4   2   55.64    8.44
   9   4   2   63.71    7.02
  -9   4  -2   55.58    7.45
  -9   4  -3   74.39    8.81
  -9  -4   3   85.48   10.48
   9  -4  -3   86.84   10.62
   9   4   3   80.08    7.99
  -9   4  -4    4.19    2.76
   9   4   4    4.00    2.28
  -9  -4   4   11.07    4.08
   9  -4  -4    5.64    3.28
  -9   4  -5    2.28    2.41
   9   4   5    0.67    1.61
  -9  -4   5    2.58    2.37
   9  -4  -5    5.68    3.51
  -9   4  -6   35.78    6.70
   9   4   6   25.33    4.67
  -9  -4   6   36.19    6.91
   9  -4  -6   26.17    5.94
  -9   4  -7   -2.50    2.73
   9   4   7    1.10    1.57
  -9  -4   7   -0.08    2.14
   9  -4  -7   -4.99    3.07
   9   4   8   11.50    3.48
  -9   4  -8    4.47    3.22
  -9  -4   8   13.52    4.41
   9  -4  -8    9.43    3.97
   9   4   9    9.61    3.40
  -9   4  -9    6.16    3.34
  -9  -4   9    3.23    2.70
   9   4  10   -4.07    2.40
  -9   4 -10    5.17    3.44
  -9  -4  10    5.12    2.98
   9  -4 -10    2.95    2.84
   9   4  11    4.77    2.58
  -9  -4  11    2.11    2.36
  -9   4 -11    5.06    3.17
   9  -4 -11    2.16    3.06
   9   4  12   -0.05    1.49
  -9  -4  12   -2.76    2.79
  -9   4 -12   -1.20    2.58
   9  -4 -12   -1.21    2.40
   9   4  13   15.97    4.66
  -9  -4  13    9.79    3.88
  -9   4 -13    5.36    3.61
   9  -4 -13    5.50    3.57
   9   4  14    4.34    3.14
  -9  -4  14    9.37    3.91
   9  -4 -14    3.50    3.07
  -9   4 -14    2.50    3.83
   9   4  15   22.66    5.13
  -9  -4  15   14.80    4.62
   9  -4 -15   12.69    5.41
   9   4  16    2.92    2.82
  -9  -4  16   10.99    4.32
   9   4  17   -2.87    2.78
   9   5 -14    1.70    2.61
   9  -5  13   14.21    5.21
   9   5 -13   10.05    4.29
   9  -5  12    2.94    2.51
  -9  -5 -12    3.30    2.74
   9   5 -12    4.89    3.37
  -9  -5 -11    0.67    1.94
   9   5 -11   -0.94    2.49
   9  -5  10    4.81    3.25
  -9  -5 -10   -0.06    1.97
   9  -5   9    0.42    2.28
  -9  -5  -9    4.47    3.02
   9   5  -9    2.88    3.14
   9  -5   8    2.81    2.35
  -9  -5  -8    8.16    4.07
   9   5  -8    8.85    4.04
   9  -5   7    0.27    2.12
  -9   5   7    3.28    2.09
  -9  -5  -7    2.05    2.14
   9  -5   6   10.94    4.18
  -9   5   6   16.36    3.89
  -9  -5  -6   14.59    4.65
   9  -5   5   10.06    3.81
  -9   5   5   14.97    3.67
  -9  -5  -5   10.75    4.39
   9  -5   4   31.20    6.67
  -9   5   4   25.48    4.89
  -9  -5  -4   20.80    5.48
   9  -5   3    2.30    3.22
  -9  -5  -3    9.35    4.04
  -9   5   3    2.76    2.25
   9  -5   2   48.95    8.31
  -9  -5  -2   68.12    9.43
  -9   5   2   52.17    7.03
   9  -5   1   53.85    8.59
  -9  -5  -1   57.09    8.69
  -9   5   1   56.21    7.35
   9  -5   0    3.30    2.83
  -9  -5   0    5.34    3.69
  -9   5   0    3.77    2.14
   9  -5  -1   44.22    7.79
  -9  -5   1   50.95    8.18
  -9   5  -1   50.45    7.32
   9  -5  -2   58.99    9.08
  -9  -5   2   48.52    8.11
  -9   5  -2   56.90    7.92
  -9  -5   3    6.60    3.31
  -9   5  -3    3.64    2.68
   9  -5  -3    1.71    2.49
  -9  -5   4   18.09    5.22
  -9   5  -4   26.40    5.73
   9  -5  -4   24.03    6.02
  -9   5  -5    4.54    2.68
  -9  -5   5   12.90    4.58
   9  -5  -5    5.56    3.44
  -9   5  -6   10.38    4.06
  -9  -5   6    9.73    3.81
   9  -5  -6   17.19    5.23
  -9   5  -7    0.98    2.28
  -9  -5   7    1.99    2.25
  -9   5  -8    5.28    3.60
  -9  -5   8    4.55    2.97
   9  -5  -8    4.15    2.93
  -9   5  -9    5.98    3.62
  -9  -5   9    5.13    3.78
   9  -5  -9    3.63    3.13
  -9   5 -10   -2.51    2.72
  -9  -5  10   -0.80    2.37
   9  -5 -10    4.03    3.07
  -9   5 -11    3.27    3.68
  -9  -5  11    2.29    2.37
   9  -5 -11    4.01    3.04
  -9   5 -12   -3.32    3.34
  -9  -5  12    4.78    3.10
   9  -5 -12    2.00    2.65
  -9  -5  13   12.63    4.49
  -9   5 -13   18.70    6.15
   9  -5 -13   16.97    5.23
  -9  -5  14    4.73    2.85
   9  -5 -14    7.24    3.75
  -9  -5  15    2.70    3.34
   9   6 -14    1.21    2.58
   9   6 -13   -0.24    1.93
   9  -6  12   17.51    5.53
   9   6 -12    9.73    4.31
   9  -6  11   20.50    5.97
  -9  -6 -11   23.67    5.78
   9   6 -11   17.14    5.33
   9  -6  10    5.53    3.16
  -9  -6 -10    6.15    3.65
   9   6 -10    0.29    2.37
   9  -6   9    4.82    3.40
   9   6  -9   10.04    3.94
   9  -6   8    2.62    2.63
  -9  -6  -8    1.96    2.33
   9  -6   7   19.04    5.59
  -9   6   7   13.97    3.84
  -9  -6  -7   15.07    4.67
  -9   6   6    3.87    2.52
  -9  -6  -6    8.00    3.61
   9  -6   5   -4.67    3.12
  -9   6   5    2.27    2.04
  -9  -6  -5   -0.86    1.90
   9  -6   4    1.78    2.35
  -9   6   4    5.99    3.05
  -9  -6  -4    5.50    2.88
   9  -6   3   52.65    8.69
  -9   6   3   46.86    6.87
  -9  -6  -3   27.85    6.10
   9  -6   2   25.38    6.11
  -9   6   2   20.55    4.67
  -9  -6  -2   24.00    5.96
   9  -6   1    6.48    3.14
  -9  -6  -1    9.49    4.00
  -9   6   1    9.12    3.56
   9  -6   0   10.59    4.47
  -9  -6   0    5.85    3.54
  -9   6   0    3.82    2.65
   9  -6  -1    6.40    3.12
  -9  -6   1   11.05    4.14
  -9   6  -1    5.06    3.04
   9  -6  -2   19.20    5.42
  -9  -6   2   26.40    6.25
  -9   6  -2   22.72    5.34
  -9  -6   3   37.51    7.35
  -9   6  -3   39.09    7.00
   9  -6  -3   42.80    7.73
  -9  -6   4    5.47    3.43
  -9   6  -4    2.95    2.61
   9  -6  -4    2.79    2.38
  -9  -6   5   -0.38    2.09
  -9   6  -5   -1.98    2.31
   9  -6  -5   -1.37    2.09
  -9  -6   6    6.56    3.57
   9  -6  -6    4.07    2.73
  -9   6  -6    6.80    3.67
  -9   6  -7    9.35    4.36
  -9  -6   7   11.07    4.17
  -9   6  -8   -3.87    3.24
  -9  -6   8   -2.98    2.87
  -9   6  -9   19.21    6.00
  -9  -6   9   11.18    4.25
   9  -6  -9   22.37    5.64
  -9   6 -10    7.84    4.03
  -9  -6  10    7.16    3.53
   9  -6 -10   -0.22    2.32
  -9   6 -11   23.64    6.54
  -9  -6  11   25.42    6.10
   9  -6 -11   22.13    5.99
  -9   6 -12    0.68    2.75
  -9  -6  12    7.83    3.88
   9  -6 -12    4.24    3.43
  -9  -6  13    9.19    3.96
   9  -6 -13    7.54    3.80
   9  -6 -14    1.81    2.73
   9   7 -14    2.58    2.47
   9   7 -13    0.73    2.74
   9   7 -12    2.69    2.80
   9   7 -11    1.73    2.35
   9  -7  10   10.76    4.50
  -9  -7 -10    5.93    3.17
   9   7 -10    6.07    3.22
   9  -7   9   -3.43    2.86
  -9  -7  -9   -0.45    1.85
   9  -7   8   -0.51    1.75
  -9   7   8   -2.29    2.22
  -9  -7  -8    3.68    2.54
   9  -7   7    0.63    1.38
  -9   7   7    0.19    1.82
  -9  -7  -7    0.42    1.76
   9  -7   6    8.75    4.22
  -9   7   6    8.42    3.51
  -9  -7  -6   12.92    4.01
  -9   7   5   11.53    3.90
  -9  -7  -5    3.76    2.95
   9  -7   4   19.51    5.57
  -9   7   4   10.71    3.92
  -9  -7  -4    7.70    3.71
   9  -7   3    5.30    3.35
  -9   7   3    6.35    3.30
  -9  -7  -3    5.69    3.44
   9  -7   2    1.82    2.50
  -9   7   2    0.25    1.77
  -9  -7  -2   -1.63    2.21
   9  -7   1   18.37    5.59
  -9   7   1   10.77    3.59
  -9  -7  -1   10.41    3.85
   9  -7   0   40.41    7.79
  -9  -7   0   42.61    7.57
  -9   7   0   44.04    7.25
   9  -7  -1    9.14    3.98
  -9  -7   1    9.63    4.00
  -9   7  -1   15.62    4.80
  -9  -7   2    7.05    3.79
  -9   7  -2    3.25    2.78
  -9  -7   3    0.37    2.36
  -9   7  -3   -2.44    2.34
   9  -7  -3    5.35    3.49
  -9  -7   4   10.75    4.44
  -9   7  -4   10.64    4.47
   9  -7  -4    5.70    3.36
  -9  -7   5   13.81    4.80
  -9   7  -5   11.84    4.39
   9  -7  -5    3.91    2.79
  -9  -7   6    2.63    2.57
  -9   7  -6    6.73    3.59
   9  -7  -6    8.96    4.08
  -9  -7   7    0.01    1.68
  -9   7  -7    2.44    2.62
  -9   7  -8   -0.30    2.08
  -9  -7   8   -3.63    3.02
  -9   7  -9   -1.61    2.46
  -9  -7   9   -1.36    2.84
  -9   7 -10   17.77    5.90
  -9  -7  10   12.81    4.59
   9  -7 -10   10.30    4.11
   9  -7 -11   -0.56    2.10
   9  -7 -12    0.70    3.05
   9  -7 -13   13.33    4.75
   9  -7 -14    7.18    4.33
   9  -8   8    8.82    4.22
  -9   8   8    2.08    2.43
  -9  -8  -8    6.80    3.50
   9  -8   7    0.68    2.04
  -9   8   7    5.71    3.10
  -9  -8  -7    3.66    3.20
   9  -8   6    2.51    2.55
  -9   8   6   -1.69    2.28
  -9  -8  -6    4.06    2.82
   9  -8   5   -2.58    2.22
  -9   8   5   -0.31    1.75
   9  -8   4    3.82    2.69
  -9   8   4    0.92    2.20
  -9  -8  -4    1.11    2.21
   9  -8   3    4.10    3.11
  -9  -8  -3   -0.39    2.19
   9  -8   2    9.57    4.16
  -9   8   2    8.81    4.12
  -9  -8  -2   13.09    4.43
   9  -8   1   -0.28    2.38
  -9   8   1   -2.63    2.35
  -9  -8  -1   -2.75    2.63
   9  -8   0   11.96    4.86
  -9   8   0   15.73    4.92
  -9  -8   0   11.85    4.37
  -9  -8   1    1.14    2.54
  -9   8  -1    2.38    2.34
  -9  -8   2    8.36    4.27
  -9   8  -2    9.77    3.84
   9  -8  -2   13.41    4.96
  -9  -8   3    1.57    2.43
  -9   8  -3    5.58    3.55
   9  -8  -3   -2.98    2.84
  -9  -8   4    3.82    2.82
  -9   8  -4    3.23    3.25
   9  -8  -4    2.09    2.69
  -9  -8   5   -5.79    3.72
  -9   8  -5    5.27    3.50
   9  -8  -5    2.73    2.85
  -9  -8   6    1.56    2.29
  -9   8  -6    3.31    3.13
  -9  -8   7    0.30    2.16
  -9   8  -7    3.03    3.16
  -9   8  -8    1.26    2.66
  -9   9   8    1.15    2.09
  -9   9   7   -3.02    3.04
  -9  -9  -7   10.92    4.17
  -9   9   6    2.95    2.92
  -9  -9  -6    5.23    3.46
   9  -9   5    1.79    3.02
  -9   9   5    0.60    2.28
  -9  -9  -5    2.38    2.65
   9  -9   4   -5.79    3.72
  -9   9   4    0.40    1.88
  -9  -9  -4   -8.16    3.72
   9  -9   3   12.93    4.75
  -9   9   3    4.55    3.00
  -9  -9  -3    8.38    4.07
   9  -9   2    1.68    2.41
  -9   9   2    2.91    3.09
  -9  -9  -2    1.62    2.39
   9  -9   1    6.53    3.64
  -9   9   1    3.91    3.22
  -9  -9  -1   12.26    4.65
   9  -9   0    2.68    2.68
  -9   9   0    2.72    3.24
  -9  -9   0    3.84    3.20
  -9   9  -1    7.85    4.36
  -9  -9   1    8.89    4.47
   9  -9  -1    6.83    3.87
  -9  -9   2    2.59    2.65
  -9   9  -2    8.69    4.37
   9  -9  -2    0.29    2.33
  -9  -9   3   10.91    4.37
  -9   9  -3    4.92    3.41
   9  -9  -3   13.50    4.71
  -9   9  -4    8.52    3.91
   9  -9  -4   -1.07    2.17
  -9   9  -5    2.61    2.60
   9  -9  -5   -0.61    2.01
  -9  10   6    3.39    3.57
  -9 -10  -6    5.63    3.56
  -9  10   5    1.40    2.51
  -9 -10  -5    2.57    2.44
  -9  10   4    8.18    4.28
  -9 -10  -4    1.00    2.52
  -9  10   3    4.06    3.23
  -9 -10  -3    3.61    3.23
  -9  10   2    4.05    2.67
  -9  10   1    1.19    2.63
  10   0   0   87.64   10.02
  10   0  -1    4.65    3.22
  10   0   1    2.35    2.21
 -10   0  -2  258.01   14.76
  10   0  -2  280.42   17.70
  10   0   2  284.61   17.94
  10   0   3   69.47    9.01
 -10   0  -3   68.33    8.01
  10   0  -3   68.19    8.87
  10   0   4   -5.27    3.17
 -10   0  -4   -4.11    2.55
  10   0  -4   -2.21    2.41
  10   0   5   -4.41    2.97
 -10   0  -5    1.07    2.10
 -10   0   5    0.84    2.34
  10   0  -5   -0.10    2.08
  10   0   6    1.30    2.78
 -10   0  -6   -0.14    1.69
 -10   0   6   -0.31    2.29
  10   0   7    0.75    2.28
 -10   0  -7   -0.25    2.56
 -10   0   7    0.82    2.82
  10   0   8    1.99    2.39
 -10   0  -8    0.93    2.03
 -10   0   8   -3.82    3.09
  10   0  -8   -2.93    3.08
  10   0   9    2.69    2.84
 -10   0  -9    4.96    3.31
 -10   0   9    5.81    3.16
  10   0  -9   -4.60    3.38
  10   0  10    0.87    2.58
 -10   0  10    6.84    3.56
 -10   0 -10    2.20    2.33
  10   0 -10   -2.61    2.98
  10   0  11   -3.15    2.93
 -10   0  11    1.77    2.82
 -10   0 -11    0.16    2.11
  10   0 -11   -1.16    3.77
  10   0  12    0.06    2.18
 -10   0  12    2.38    2.51
 -10   0 -12   -0.52    3.14
  10   0 -12   -0.56    2.36
  10   0  13   20.18    5.84
 -10   0  13   17.98    5.03
 -10   0 -13   14.56    5.34
  10   0 -13   17.93    5.88
  10   0  14   -3.58    3.14
 -10   0  14    2.34    2.54
 -10   0 -14    6.20    3.91
 -10   0 -15    1.95    2.73
 -10  -1 -15    9.00    5.31
 -10  -1 -14    5.74    3.62
  10  -1  14    3.84    3.28
 -10  -1 -13    7.07    3.75
  10  -1  13    1.23    2.90
 -10   1  13    4.30    3.06
  10   1 -13    7.47    4.21
 -10  -1 -12   -0.01    1.69
  10  -1  12    0.42    1.96
 -10   1  12   -0.11    1.38
  10  -1  11   13.41    4.93
 -10   1  11   18.95    5.21
  10   1 -11    4.45    2.90
 -10  -1 -11    8.95    3.64
  10  -1  10   -0.84    2.99
 -10   1  10   -1.37    2.18
  10   1 -10   -2.39    3.18
 -10  -1 -10    0.03    1.90
  10  -1   9    5.86    3.56
 -10   1   9    3.31    2.98
  10   1  -9    4.09    3.36
 -10  -1  -9    1.36    1.81
  10  -1   8   30.86    6.79
 -10   1   8   30.63    7.01
  10   1  -8   31.55    6.98
 -10  -1  -8   34.26    6.86
  10  -1   7   16.87    5.04
 -10   1   7   10.49    4.30
 -10  -1  -7   16.28    4.67
  10  -1   6    6.85    3.48
 -10  -1  -6   -0.70    1.70
  10  -1   5   12.47    4.30
 -10  -1  -5   19.70    4.67
  10   1  -5   21.96    5.02
  10  -1   4    0.46    2.35
 -10  -1  -4   -1.81    1.74
  10   1  -4   -0.04    1.71
  10  -1   3    9.33    4.17
 -10  -1  -3   14.43    3.57
  10   1  -3   19.08    4.75
  10   1  -2   29.23    5.82
  10  -1   2   39.22    7.11
  10   1  -1    7.00    3.34
  10  -1   1    8.70    3.67
  10   1   0    8.85    3.49
  10  -1   0   12.38    4.30
  10  -1  -1    7.46    3.38
  10   1   1    4.07    2.82
 -10   1  -1    3.44    1.95
  10  -1  -2   29.50    6.13
  10   1   2   39.08    6.67
 -10   1  -2   27.66    5.16
  10   1   3   11.27    3.78
 -10  -1   3   11.93    4.49
 -10   1  -3   15.32    4.13
  10  -1  -3    9.72    3.45
  10   1   4   -1.07    2.32
 -10  -1   4    0.36    2.62
 -10   1  -4    0.38    1.93
  10  -1  -4   -1.76    2.27
  10   1   5   17.31    4.81
 -10  -1   5   19.87    6.03
  10  -1  -5   13.08    4.59
 -10   1  -5   16.85    4.47
 -10   1  -6    3.45    2.58
  10   1   6   -2.91    2.56
 -10  -1   6    1.41    2.52
  10  -1  -6    1.25    2.37
 -10   1  -7   12.22    4.11
  10   1   7   15.85    4.31
 -10  -1   7   12.23    4.40
 -10   1  -8   25.68    5.95
  10   1   8   28.51    6.19
 -10  -1   8   29.54    6.75
  10  -1  -8   28.14    6.64
 -10   1  -9    3.36    3.23
  10   1   9   10.91    3.82
 -10  -1   9    3.37    3.29
  10  -1  -9    5.08    3.44
 -10   1 -10    0.39    2.25
  10   1  10    0.27    1.76
 -10  -1  10    0.08    1.98
  10  -1 -10   -1.02    2.74
  10   1  11   10.74    3.98
 -10   1 -11   14.74    4.95
 -10  -1  11    8.37    4.03
  10  -1 -11   12.80    4.86
  10   1  12    1.80    2.87
 -10   1 -12    1.31    2.45
 -10  -1  12   -2.24    2.57
  10  -1 -12    3.83    2.77
  10   1  13    0.16    2.28
 -10   1 -13   -4.04    3.56
 -10  -1  13    3.75    2.96
  10  -1 -13    3.39    3.93
  10   1  14    1.94    2.97
 -10   1 -14    3.79    2.90
 -10  -1  14    4.67    3.12
  10   1  15    6.89    3.48
 -10  -1  15    4.23    2.81
 -10  -2 -15   -6.93    4.41
 -10  -2 -14    5.69    4.13
  10  -2  13    9.18    4.47
 -10  -2 -13   14.44    5.39
  10   2 -13   19.08    6.06
  10  -2  12   -6.37    3.62
 -10   2  12    3.26    2.93
 -10  -2 -12    4.36    3.59
  10   2 -12   -1.44    2.79
  10  -2  11   -5.26    3.35
 -10   2  11    4.58    3.01
 -10  -2 -11    6.53    3.71
  10   2 -11    0.80    2.69
  10  -2  10    5.25    3.55
 -10   2  10   -0.27    2.76
  10   2 -10    3.59    3.21
  10  -2   9   11.52    4.36
 -10   2   9   11.75    4.75
 -10  -2  -9   18.19    5.35
  10   2  -9   22.45    6.09
  10  -2   8   17.58    5.12
 -10   2   8    8.50    3.49
 -10  -2  -8   11.53    4.24
  10   2  -8   10.52    4.09
  10  -2   7   -3.18    2.65
 -10  -2  -7   -0.27    1.74
  10  -2   6    2.36    2.75
 -10  -2  -6    4.66    3.13
  10  -2   5   27.14    6.40
 -10  -2  -5   29.86    5.86
  10  -2   4   10.88    4.25
 -10  -2  -4    5.52    2.66
  10   2  -4    3.13    2.48
  10  -2   3   -4.87    3.10
  10   2  -3    0.89    1.88
  10  -2   2    6.08    3.20
  10   2  -2    9.06    3.33
  10   2  -1   56.12    7.61
  10  -2   1   54.68    8.51
  10   2   0   -3.78    2.58
  10  -2   0    1.96    1.96
 -10   2   0   -4.74    2.35
 -10  -2   0   -1.49    2.79
  10  -2  -1   55.34    8.46
  10   2   1   59.25    7.72
 -10   2  -1   55.94    7.17
 -10  -2   1   41.31    8.15
  10  -2  -2    8.48    3.62
  10   2   2   11.88    3.74
 -10   2  -2    8.94    3.24
 -10  -2   2   14.96    5.45
  10   2   3    4.03    2.55
 -10  -2   3   -1.03    2.81
 -10   2  -3    1.25    1.97
  10  -2  -3   -0.87    2.44
  10   2   4    3.45    2.85
 -10  -2   4    2.02    2.65
 -10   2  -4    6.22    3.42
  10  -2  -4    7.51    3.84
  10   2   5   30.42    5.94
 -10  -2   5   32.78    7.10
 -10   2  -5   39.15    6.87
  10  -2  -5   33.67    6.66
  10   2   6    2.52    2.32
 -10  -2   6    2.79    2.65
 -10   2  -6    3.64    2.30
  10  -2  -6    6.90    3.00
  10   2   7    2.27    2.22
 -10  -2   7   -2.01    2.35
 -10   2  -7    0.83    2.24
  10   2   8    3.47    2.69
 -10  -2   8    5.49    3.70
  10  -2  -8    5.62    3.19
 -10   2  -8    7.63    3.60
  10   2   9    7.77    3.17
 -10  -2   9   12.59    4.47
  10  -2  -9   19.94    5.89
 -10   2  -9   12.84    4.60
 -10   2 -10    7.53    4.08
  10   2  10    9.63    3.57
 -10  -2  10    8.36    3.98
  10  -2 -10   13.27    4.88
 -10   2 -11    1.10    2.03
  10   2  11    2.85    2.58
 -10  -2  11    3.72    3.11
  10  -2 -11   -2.03    2.67
 -10   2 -12   -4.54    3.57
  10   2  12    3.23    2.45
 -10  -2  12    2.72    2.58
  10  -2 -12    3.96    4.02
 -10   2 -13   13.55    5.47
  10   2  13   10.84    4.23
 -10  -2  13    7.65    3.88
  10  -2 -13    6.79    3.36
 -10   2 -14    0.03    2.67
  10   2  14    4.29    3.03
 -10  -2  14    7.87    3.96
  10   2  15    4.65    3.51
 -10  -2  15    1.01    2.20
 -10  -2  16    7.74    3.50
 -10  -3 -14    9.58    4.28
 -10  -3 -13    3.82    3.16
  10   3 -13    7.29    4.11
  10  -3  12    9.53    4.39
 -10  -3 -12   11.69    5.40
  10   3 -12   10.33    4.74
  10  -3  11    3.28    2.99
 -10   3  11    6.94    3.95
 -10  -3 -11    4.28    2.99
  10   3 -11    6.86    3.66
  10  -3  10   -4.37    3.20
 -10   3  10   -5.89    3.57
 -10  -3 -10   -2.78    2.80
  10   3 -10   -2.72    2.72
  10  -3   9    3.13    3.31
 -10   3   9    4.63    3.10
 -10  -3  -9    2.16    2.28
  10   3  -9   10.78    4.48
  10  -3   8    6.24    3.13
 -10  -3  -8    2.58    2.50
  10   3  -8    6.00    3.40
  10  -3   7    2.73    2.49
 -10  -3  -7    4.75    2.74
  10  -3   6   -1.65    2.11
 -10  -3  -6    3.24    2.38
  10  -3   5   -0.69    2.28
 -10  -3  -5   -0.88    2.71
  10  -3   4   -0.44    1.99
 -10  -3  -4    4.19    3.79
  10  -3   3   36.18    7.28
 -10  -3  -3   37.10    7.92
  10   3  -3   37.24    5.90
  10  -3   2   10.28    4.21
 -10  -3  -2    4.23    3.30
  10   3  -2    2.52    2.27
  10   3  -1   -0.32    1.72
 -10   3   1    5.51    2.51
  10  -3   1   10.49    4.07
 -10  -3  -1   11.33    5.04
  10   3   0    6.01    2.72
  10  -3   0    8.61    3.72
 -10   3   0   11.89    3.64
 -10  -3   0    6.88    3.95
  10  -3  -1    6.82    3.41
  10   3   1    7.17    3.00
 -10   3  -1    7.27    3.06
 -10  -3   1    5.16    3.82
  10  -3  -2    6.56    3.82
  10   3   2    6.82    3.12
 -10   3  -2   12.36    4.12
 -10  -3   2    9.78    4.37
  10   3   3   33.89    5.97
 -10   3  -3   36.34    6.32
 -10  -3   3   44.73    8.24
  10  -3  -3   26.14    6.27
  10   3   4    3.57    2.52
 -10   3  -4    0.01    1.91
 -10  -3   4    4.47    3.52
  10  -3  -4    1.33    2.46
  10   3   5   -0.66    2.08
 -10   3  -5   -1.43    2.14
 -10  -3   5    3.48    3.16
  10  -3  -5   -2.61    2.79
  10   3   6   -0.15    1.62
 -10   3  -6   -1.84    2.89
 -10  -3   6    3.10    2.29
  10  -3  -6   -0.66    2.30
  10   3   7    4.25    2.37
 -10  -3   7    7.02    3.78
 -10   3  -7    5.41    3.40
  10   3   8    0.18    1.53
 -10  -3   8    7.96    4.00
 -10   3  -8    7.70    3.98
  10  -3  -8    9.99    4.39
  10   3   9    2.01    2.38
 -10  -3   9    8.22    3.96
 -10   3  -9    3.69    3.26
  10  -3  -9    5.48    3.32
  10   3  10    0.07    2.33
 -10  -3  10   -2.88    2.85
 -10   3 -10    4.51    3.17
  10  -3 -10   -6.10    3.69
  10   3  11    8.86    3.64
 -10  -3  11   13.67    4.78
  10  -3 -11    3.39    2.87
 -10   3 -11    0.01    2.95
  10   3  12   12.08    4.33
 -10  -3  12   11.81    4.59
  10  -3 -12   11.66    5.04
 -10   3 -12   13.35    5.06
 -10   3 -13    0.71    2.65
  10   3  13    4.27    3.12
 -10  -3  13    4.41    3.55
  10  -3 -13    8.00    3.92
  10   3  14   13.15    4.56
 -10  -3  14    6.95    3.49
  10   3  15   15.65    5.27
 -10  -3  15   25.49    6.19
 -10  -3  16   10.97    4.15
 -10  -4 -12    1.00    2.45
 -10  -4 -12   -2.90    3.04
  10   4 -12    4.29    3.72
  10  -4  11    5.73    3.67
 -10  -4 -11    6.57    3.80
  10   4 -11   10.25    4.14
  10  -4  10   15.88    5.15
 -10  -4 -10   18.21    5.38
  10   4 -10   13.43    4.99
  10  -4   9   -2.41    3.02
 -10  -4  -9    1.67    2.37
  10   4  -9    5.50    3.63
  10  -4   8   11.91    4.65
 -10  -4  -8    6.07    3.42
  10  -4   7   -2.28    2.93
 -10  -4  -7    1.91    2.68
  10  -4   6    9.47    4.34
 -10  -4  -6    6.13    3.58
  10  -4   5    7.58    4.12
 -10  -4  -5   13.22    4.78
  10  -4   4    9.33    4.38
 -10  -4  -4    6.29    3.73
  10  -4   3   12.64    4.64
 -10  -4  -3    8.80    4.54
  10  -4   2   16.87    5.51
 -10  -4  -2    4.28    3.39
 -10   4   2   10.97    3.48
  10  -4   1   33.21    6.95
 -10  -4  -1   41.08    8.16
 -10   4   1   42.37    6.43
 -10   4   0   98.34    9.90
 -10  -4   0  114.83   13.02
  10  -4   0  106.87   12.23
 -10   4  -1   48.89    7.29
  10  -4  -1   44.35    8.29
 -10  -4   1   51.95    8.79
  10  -4  -2    5.54    3.43
 -10   4  -2    5.40    3.14
 -10  -4   2    6.74    3.65
 -10   4  -3    7.06    3.60
 -10  -4   3   10.02    4.28
  10  -4  -3    7.27    3.51
 -10   4  -4    3.43    2.60
 -10  -4   4    7.32    3.83
  10  -4  -4    6.22    3.22
 -10   4  -5    5.12    3.28
 -10  -4   5    5.05    3.55
  10  -4  -5    2.42    2.76
 -10   4  -6    6.53    3.17
 -10  -4   6    2.03    2.97
  10  -4  -6    7.73    3.48
 -10   4  -7    0.05    2.24
 -10  -4   7    3.21    2.97
 -10   4  -8   13.35    4.81
 -10  -4   8    4.15    3.13
 -10   4  -9    5.15    3.34
 -10  -4   9    1.31    1.94
  10  -4  -9   -0.09    2.67
 -10  -4  10   20.50    5.73
 -10   4 -10   24.52    6.63
  10  -4 -10   10.25    4.37
 -10  -4  11    7.57    4.22
 -10   4 -11    7.70    4.60
  10  -4 -11    2.16    2.86
 -10  -4  12    4.42    3.33
 -10   4 -12    1.93    3.16
  10  -4 -12   -4.31    3.32
 -10  -4  13   20.50    5.56
 -10   4 -13   13.26    5.38
 -10  -4  14    3.34    2.72
  10   5 -12    5.10    3.51
 -10  -5 -11    6.02    3.71
  10   5 -11    5.75    3.59
  10  -5  10   -0.09    2.66
 -10  -5 -10    3.29    3.02
  10   5 -10    0.76    3.48
  10  -5   9    4.34    3.47
 -10  -5  -9    1.36    2.71
  10  -5   8    1.24    2.40
 -10  -5  -8    3.41    2.87
  10  -5   7    1.84    2.62
 -10  -5  -7   -4.30    3.06
  10  -5   6    0.36    2.35
 -10  -5  -6    3.92    3.01
  10  -5   5   -1.12    2.62
 -10  -5  -5    0.84    2.09
  10  -5   4    9.59    4.36
 -10  -5  -4   10.17    4.46
  10  -5   3    4.22    3.40
 -10  -5  -3    3.00    3.17
 -10   5   3    0.65    2.07
  10  -5   2   53.07    9.03
 -10  -5  -2   58.13    9.52
 -10   5   2   63.56    8.01
  10  -5   1   27.58    6.49
 -10  -5  -1   18.20    6.02
 -10   5   1   10.36    3.88
  10  -5   0    0.83    2.62
 -10  -5   0   -4.55    3.44
 -10   5   0    2.23    2.22
  10  -5  -1   14.92    5.57
 -10  -5   1   10.13    4.27
 -10   5  -1   24.65    5.42
  10  -5  -2   63.48    9.88
 -10  -5   2   59.31    9.55
 -10   5  -2   62.68    8.61
 -10  -5   3    2.08    2.68
  10  -5  -3    1.21    2.48
 -10   5  -3    1.64    2.15
 -10   5  -4   11.00    3.96
 -10  -5   4    7.97    3.71
  10  -5  -4    4.23    3.16
 -10   5  -5   -1.99    2.31
 -10  -5   5   -1.45    2.59
  10  -5  -5   -3.22    2.72
 -10   5  -6   -5.09    3.00
 -10  -5   6   -2.55    2.81
  10  -5  -6   -7.42    3.74
 -10   5  -7   -0.08    2.05
 -10  -5   7   -1.27    2.26
 -10   5  -8    0.97    3.03
 -10  -5   8    5.27    3.00
 -10   5  -9   -0.63    2.29
 -10  -5   9    4.60    3.40
 -10   5 -10    3.96    3.27
 -10  -5  10    3.89    3.07
  10  -5 -10    2.23    3.09
 -10   5 -11   -0.23    2.39
 -10  -5  11   -2.22    2.73
  10  -5 -11   -4.50    3.65
  10  -5 -12    2.56    2.83
  10   6 -11    3.01    2.85
 -10  -6 -10    0.51    1.96
 -10  -6  -9    1.53    2.34
  10  -6   8    0.28    1.82
 -10  -6  -8    2.60    3.03
  10  -6   7    2.43    2.62
 -10  -6  -7    9.79    4.09
  10  -6   6   -0.21    1.43
 -10  -6  -6   -3.15    2.91
  10  -6   5    3.01    2.51
 -10  -6  -5    3.34    2.52
  10  -6   4    2.21    2.75
 -10  -6  -4    3.53    3.16
 -10   6   4    0.56    1.59
  10  -6   3   11.65    4.83
 -10  -6  -3    5.81    3.37
 -10   6   3   14.11    4.19
  10  -6   2    5.68    3.21
 -10  -6  -2   13.11    5.06
 -10   6   2   10.96    3.70
  10  -6   1   21.95    6.42
 -10  -6  -1   20.44    5.81
 -10   6   1   30.45    6.10
  10  -6   0   -0.31    3.13
 -10  -6   0   -1.83    3.02
 -10   6   0    1.30    2.15
  10  -6  -1   21.81    6.07
 -10  -6   1   27.26    6.96
 -10   6  -1   19.78    5.06
  10  -6  -2    5.48    3.95
 -10  -6   2   13.88    4.86
 -10   6  -2    8.99    3.74
 -10  -6   3   10.87    4.36
 -10   6  -3    5.61    3.15
  10  -6  -3    3.67    3.62
 -10  -6   4    2.19    3.24
 -10   6  -4   -3.44    2.88
  10  -6  -4   -4.03    3.19
 -10   6  -5    5.61    3.45
 -10  -6   5    3.68    2.69
  10  -6  -5   -0.65    2.40
 -10   6  -6    2.12    2.46
 -10  -6   6   -3.09    3.23
  10  -6  -6   -5.93    3.94
 -10   6  -7   -0.28    2.14
 -10  -6   7    3.81    2.71
 -10   6  -8    0.55    2.70
 -10  -6   8    4.22    3.48
 -10   6  -9    0.01    3.96
 -10  -6   9    7.77    3.88
 -10   6 -10   -4.89    3.85
  10  -6 -11    8.25    3.74
 -10  -7  -9   12.38    4.69
 -10  -7  -8    2.95    3.01
 -10  -7  -7   -3.37    3.16
  10  -7   6   -0.61    1.88
 -10  -7  -6   -5.25    3.50
  10  -7   5    0.79    2.12
 -10  -7  -5    4.80    3.80
  10  -7   4    5.47    4.34
 -10   7   4    6.70    3.13
 -10  -7  -4    4.82    3.47
  10  -7   3   20.90    6.13
 -10  -7  -3   31.39    7.21
 -10   7   3   28.78    6.08
  10  -7   2    7.67    4.19
 -10  -7  -2   19.19    5.73
 -10   7   2   16.70    5.05
  10  -7   1   15.12    5.19
 -10  -7  -1   28.65    7.04
 -10   7   1   20.56    5.43
  10  -7   0    5.41    3.31
 -10  -7   0   16.69    5.44
 -10   7   0   15.05    4.72
  10  -7  -1   23.99    6.55
 -10  -7   1   28.17    6.96
 -10   7  -1   26.28    6.12
 -10  -7   2   14.39    5.01
 -10   7  -2   12.53    4.95
  10  -7  -2   17.36    5.73
 -10  -7   3   40.25    8.10
 -10   7  -3   25.61    6.12
  10  -7  -3   29.00    7.22
 -10  -7   4    7.85    3.55
 -10   7  -4    5.63    3.78
  10  -7  -4   14.53    5.09
 -10  -7   5    5.24    3.07
  10  -7  -5    2.52    2.91
 -10   7  -5    1.39    2.73
 -10   7  -6    4.78    3.88
 -10   7  -7    1.01    2.57
 -10   7  -8    0.46    2.56
 -10  -8  -8    6.32    3.77
 -10  -8  -7    2.55    2.62
 -10  -8  -6    7.13    3.98
 -10   8   5   10.90    4.48
 -10  -8  -5   11.92    4.74
 -10   8   4    2.21    2.19
 -10  -8  -4    5.65    3.37
 -10   8   3   -1.62    2.48
 -10  -8  -3    0.43    2.26
 -10   8   2    4.50    3.17
 -10  -8  -2    5.15    3.60
 -10  -8  -1   -3.47    2.87
 -10   8   1    9.84    4.12
 -10  -8   0   49.15    8.81
 -10   8   0   39.99    7.74
 -10  -8   1    1.04    2.57
 -10   8  -1    2.90    3.06
 -10   8  -2    3.76    2.56
 -10   8  -3    3.48    3.17
 -10   8  -4    8.13    3.87
 -10   8  -5    7.26    3.60
 -10   8  -6    2.09    2.82
 -10   9   5    2.21    2.77
 -10   9   4   -1.03    2.43
 -10   9   3    1.55    2.71
 -10   9   2   19.73    5.74
 -10   9   1   13.41    4.99
 -10   9   0    2.81    2.67
 -10   9  -1   14.61    5.12
  11   0   0    4.22    2.96
  11   0  -1    2.52    2.13
  11   0   1    0.25    2.52
  11   0   2   18.97    5.09
  11   0  -2   22.66    5.70
  11   0   3    0.13    2.19
  11   0  -3    0.36    2.89
  11   0   4    0.54    1.76
 -11   0   4   -0.32    2.11
  11   0  -4   -0.77    2.85
  11   0   5   14.06    4.80
 -11   0   5   15.50    5.33
  11   0  -5   12.35    4.04
  11   0   6   -1.68    2.68
 -11   0   6    0.40    2.27
  11   0   7    4.94    3.36
 -11   0   7   11.49    4.75
 -11   0  -7    6.91    3.34
  11   0   8    0.59    2.19
 -11   0   8    0.62    2.67
 -11   0  -8   -5.23    3.20
  11   0   9    0.22    2.14
 -11   0   9    2.62    2.94
  11   0  10    4.15    3.34
 -11   0  10    5.42    3.65
 -11   0 -10    3.32    2.98
  11   0 -10   10.67    4.54
 -11   0  11    3.37    2.92
 -11   0 -11    0.12    2.80
  11   0  12   -3.85    3.50
 -11   0  12    1.17    2.48
 -11   0 -12   -1.17    2.35
 -11   0  13    3.49    3.61
 -11   0 -13    0.03    2.26
 -11  -1 -13   15.46    5.73
 -11   1  13   12.99    5.15
 -11  -1 -12   -0.42    2.38
 -11   1  12   -0.05    2.22
 -11  -1 -11    4.81    3.71
  11  -1  11    1.34    2.52
 -11   1  11    5.74    3.63
 -11  -1 -10    1.50    2.71
  11  -1  10    0.75    3.01
 -11   1  10   -0.95    0.80
  11   1 -10    5.50    3.89
 -11  -1  -9   -4.81    3.16
  11  -1   9    3.70    3.13
 -11   1   9    3.35    3.10
 -11  -1  -8    2.68    2.63
  11  -1   8    4.57    3.33
 -11   1   8   -5.28    3.58
  11  -1   7    2.81    2.44
 -11   1   7    3.68    3.48
  11  -1   6    5.37    3.31
 -11   1   6   -1.45    2.74
  11  -1   5    9.60    4.44
  11   1  -5   14.75    4.73
  11  -1   4   14.73    4.68
  11   1  -4   15.52    4.36
  11  -1   3    0.87    2.43
  11   1  -3    2.83    2.47
  11  -1   2    7.82    3.78
  11   1  -2    4.57    3.01
  11   1  -1    2.25    2.29
  11  -1   1    2.94    2.41
  11   1   0   -0.86    2.09
  11  -1   0    1.51    2.16
  11  -1  -1    4.31    3.10
  11   1   1   -0.85    2.28
  11  -1  -2   11.92    4.45
  11   1   2    4.26    2.91
 -11  -1   2    8.30    4.79
  11   1   3    5.02    2.95
 -11  -1   3    2.81    2.65
  11  -1  -3    4.78    3.23
  11   1   4   17.48    4.99
 -11  -1   4   21.14    6.35
  11  -1  -4   22.01    5.85
 -11   1  -5    5.73    3.34
  11   1   5    9.25    3.78
 -11  -1   5    7.77    4.00
  11  -1  -5    1.74    2.61
 -11   1  -6    6.82    3.47
  11   1   6    4.59    3.04
 -11  -1   6    4.80    3.24
  11  -1  -6    5.01    3.34
  11   1   7   11.24    4.28
 -11   1  -7    9.74    3.97
 -11  -1   7    6.49    3.56
  11   1   8    3.33    2.68
 -11   1  -8   -0.01    2.51
 -11  -1   8    1.82    2.59
  11   1   9    2.96    2.60
 -11   1  -9    0.50    2.72
 -11  -1   9   -1.20    2.58
  11   1  10   -0.94    2.38
 -11   1 -10    0.26    2.61
 -11  -1  10    2.31    3.38
  11   1  11    3.59    3.00
 -11   1 -11    0.25    2.49
 -11  -1  11    4.84    3.42
  11   1  12    3.97    3.54
 -11   1 -12    1.04    2.83
 -11  -1  12   -5.17    3.59
 -11  -1  13   13.16    4.93
 -11   1 -13    8.52    4.67
 -11  -1  14    2.84    3.23
 -11  -2 -13   -1.10    2.52
 -11   2  12    5.54    3.40
 -11  -2 -12    6.07    3.75
 -11   2  11   -0.73    2.47
 -11  -2 -11    7.53    3.72
  11  -2  10   -3.03    3.28
 -11   2  10   -3.53    3.25
 -11  -2 -10   -4.44    3.04
  11  -2   9    2.74    3.19
 -11   2   9    1.57    1.98
  11  -2   8   27.93    6.97
 -11   2   8   12.59    5.11
  11  -2   7   32.02    7.31
 -11   2   7   11.36    4.69
  11  -2   6    5.02    2.70
  11  -2   5    0.94    2.14
  11  -2   4    4.70    3.67
  11   2  -4    2.40    2.35
  11  -2   3   13.19    5.00
  11   2  -3    2.93    2.61
  11  -2   2   13.95    4.76
 -11  -2  -2   14.82    5.82
  11   2  -2   17.40    4.85
  11   2  -1   16.78    4.65
  11  -2   1   16.73    5.33
 -11  -2  -1   13.76    5.78
  11   2   0   -3.96    2.71
  11  -2   0   -5.31    3.62
 -11  -2   0   -3.36    3.49
  11  -2  -1   21.94    6.09
  11   2   1   17.21    4.47
 -11  -2   1   15.72    5.66
  11  -2  -2   14.17    4.70
  11   2   2   11.36    4.05
 -11  -2   2   19.74    5.97
  11   2   3    9.76    3.70
 -11  -2   3   15.51    5.58
  11  -2  -3   10.13    4.20
  11   2   4    4.62    2.89
 -11  -2   4    7.27    4.16
 -11   2  -4    3.80    2.74
  11  -2  -4    7.67    3.87
  11   2   5    3.72    2.78
 -11  -2   5   -1.19    3.07
 -11   2  -5    0.85    2.42
  11  -2  -5    1.47    2.77
  11   2   6   10.83    4.00
 -11  -2   6    5.50    3.69
  11  -2  -6    0.39    1.77
 -11   2  -6    7.10    3.39
  11   2   7   22.78    5.52
 -11  -2   7   24.31    6.62
 -11   2  -7   19.08    5.54
 -11   2  -8   19.00    5.53
  11   2   8   15.46    4.80
 -11  -2   8   30.94    7.43
 -11   2  -9   10.14    4.59
  11   2   9    4.16    3.28
 -11  -2   9   11.19    4.35
 -11   2 -10   -1.34    2.72
  11   2  10    0.15    2.56
 -11  -2  10    3.35    2.78
 -11   2 -11   -0.39    3.20
  11   2  11    3.95    2.77
 -11  -2  11    3.32    2.79
 -11   2 -12   -2.25    2.98
  11   2  12   -1.40    2.45
 -11  -2  12   -5.53    3.43
  11   2  13   -3.13    3.30
 -11  -2  13    2.05    2.37
 -11  -3 -13   14.36    5.76
 -11  -3 -12    9.89    4.90
 -11   3  11    4.11    3.29
 -11   3  10    6.48    3.86
  11  -3   9   -7.55    3.98
 -11   3   9    4.31    3.47
  11  -3   8   -3.23    3.32
  11  -3   7   12.61    5.17
 -11  -3  -7    4.86    3.88
  11  -3   6    2.46    3.60
 -11  -3  -6   -2.44    2.75
  11  -3   5   14.96    5.27
 -11  -3  -5   27.35    7.25
  11  -3   4   23.26    6.15
 -11  -3  -4   23.51    7.33
  11  -3   3    5.54    3.89
 -11  -3  -3    0.49    3.13
  11  -3   2    6.91    3.60
 -11  -3  -2    1.53    3.40
  11  -3   1   -3.39    3.26
 -11  -3  -1    5.89    3.71
  11  -3   0    1.31    2.91
 -11  -3   0   13.30    5.48
  11  -3  -1   -1.37    2.72
 -11  -3   1    3.26    3.21
  11  -3  -2    4.40    2.98
  11   3   2   -1.24    1.98
 -11  -3   2    1.17    2.84
  11   3   3    5.69    2.95
 -11   3  -3    3.42    2.46
 -11  -3   3    7.46    4.14
  11  -3  -3    8.98    4.28
  11   3   4   26.17    5.69
 -11  -3   4   27.58    6.88
 -11   3  -4   32.09    6.63
  11  -3  -4   24.45    6.16
  11   3   5   13.66    4.24
 -11  -3   5   15.59    5.45
 -11   3  -5   16.46    5.14
  11  -3  -5   11.75    4.45
  11   3   6    8.60    3.72
 -11  -3   6    2.99    3.36
 -11   3  -6   -0.42    2.32
  11  -3  -6    1.94    2.97
  11   3   7    7.65    3.54
 -11  -3   7   16.13    5.31
 -11   3  -7   12.84    4.79
  11   3   8   -1.82    2.13
 -11  -3   8   -2.49    3.01
 -11   3  -8   -1.22    2.29
  11   3   9   -0.97    2.28
 -11  -3   9    4.08    3.24
 -11   3  -9   -3.98    3.28
  11   3  10    1.89    2.45
 -11  -3  10    3.88    2.87
 -11   3 -10    0.44    2.63
 -11   3 -11   -3.33    3.08
  11   3  11    3.11    2.95
 -11  -3  11   -1.79    3.09
 -11   3 -12   14.50    5.22
  11   3  12   -1.05    2.62
 -11  -4 -12   -5.45    3.80
 -11  -4 -11   -0.47    2.82
 -11   4  10   -4.01    3.23
 -11  -4 -10    5.56    3.88
 -11  -4  -9   17.87    6.23
 -11  -4  -8   -0.68    2.37
  11  -4   7   -0.80    3.00
 -11  -4  -7    0.74    2.84
  11  -4   6    0.85    2.97
 -11  -4  -6    5.16    3.88
  11  -4   5   12.73    5.06
 -11  -4  -5   11.90    5.00
  11  -4   4    8.95    4.44
 -11  -4  -4   11.79    4.96
  11  -4   3   11.86    5.29
 -11  -4  -3    1.06    3.31
  11  -4   2    6.41    4.03
 -11  -4  -2    7.84    4.38
  11  -4   1    6.89    4.03
 -11  -4  -1    8.63    4.74
  11  -4   0   10.13    4.27
 -11  -4   0   13.81    5.24
  11  -4  -1   14.83    5.08
 -11  -4   1   16.70    5.73
  11  -4  -2   -1.87    3.08
 -11   4  -2    6.19    3.65
 -11  -4   2   -0.52    2.44
 -11   4  -3    2.39    2.50
 -11  -4   3    5.08    3.67
  11  -4  -3    4.24    3.17
 -11   4  -4    6.76    3.44
 -11  -4   4   13.37    5.13
  11  -4  -4    5.69    3.65
 -11   4  -5   12.86    4.49
 -11  -4   5    7.81    4.05
  11  -4  -5   19.04    6.15
 -11   4  -6    0.11    2.13
 -11  -4   6    2.22    3.43
  11  -4  -6    7.07    4.12
 -11   4  -7    0.15    1.66
 -11  -4   7    4.54    3.40
 -11  -4   8    2.34    2.67
 -11   4  -8    3.10    2.85
 -11   4  -9   23.34    6.83
 -11   4 -10    2.09    2.84
 -11   4 -11    3.08    3.00
 -11  -5 -11    1.55    2.96
 -11  -5 -10   -0.13    3.04
 -11  -5  -9   -1.31    2.70
 -11  -5  -8   13.58    5.75
 -11  -5  -7   13.46    5.20
 -11  -5  -6    7.99    4.14
  11  -5   5    3.16    3.29
 -11  -5  -5   -0.95    2.62
  11  -5   4    7.99    4.50
 -11  -5  -4    6.63    4.18
  11  -5   3    2.74    3.08
 -11  -5  -3    1.11    2.26
  11  -5   2    5.46    3.49
 -11  -5  -2   -0.01    2.38
  11  -5   1   14.85    5.48
 -11  -5  -1    8.03    3.96
  11  -5   0   24.72    6.71
 -11  -5   0   29.59    7.17
  11  -5  -1   17.20    6.11
 -11   5  -1   16.67    4.66
 -11  -5   1   20.27    6.32
 -11   5  -2    1.03    2.16
 -11  -5   2    7.39    3.96
  11  -5  -2    3.55    3.44
 -11   5  -3    2.20    2.41
 -11  -5   3    6.00    3.59
  11  -5  -3   -1.19    2.91
 -11   5  -4    5.81    3.60
 -11  -5   4    8.76    4.57
  11  -5  -4    2.19    3.86
 -11   5  -5    1.56    2.52
 -11  -5   5   12.02    5.04
  11  -5  -5    6.91    4.31
 -11   5  -6   10.62    4.70
 -11   5  -7   21.66    6.03
 -11   5  -8    9.82    4.47
 -11   5  -9   -3.51    3.24
 -11  -6  -8   10.07    4.48
 -11  -6  -7    0.65    2.89
 -11  -6  -6   -0.84    2.28
 -11  -6  -5    6.06    3.98
 -11  -6  -4    1.17    2.38
 -11  -6  -3    7.45    3.95
 -11  -6  -2   23.50    6.64
 -11  -6  -1   11.14    5.13
 -11  -6   0   20.10    6.54
 -11   6  -1   14.63    4.52
 -11   6  -2   35.62    7.17
 -11   6  -3    6.65    3.47
 -11   6  -4    0.18    2.75
 -11   6  -5   -0.78    2.38
 -11   6  -6    0.21    1.99
 -11   6  -7    3.71    3.39
 -11   6  -8    6.91    4.04
 -11   7   0  101.03   11.92
 -11   7  -1   15.33    5.15
 -11   7  -2    2.98    3.07
 -11   7  -3   -0.88    2.49
 -11   7  -4   -3.45    3.28
 -11   7  -5    5.80    3.57
 -11   8   0   -2.54    3.15
 -11   8  -1   18.25    5.71
 -11   8  -2   14.24    5.78
  12   0   0    6.26    3.93
  12   0  -1   12.76    4.51
  12   0   1    8.79    4.17
  12   0   2    1.90    2.73
  12   0  -2    0.15    1.93
  12   0   3    1.09    2.01
 -12   0   3    0.60    2.89
  12   0  -3    1.67    3.00
  12   0   4    2.19    2.86
 -12   0   4    0.41    3.01
  12   0  -4   -2.10    2.54
  12   0   5   32.99    7.30
 -12   0   5   34.91    8.76
  12   0  -5   20.62    5.55
  12   0   6   15.03    5.28
 -12   0   6   19.34    6.86
  12   0   7   17.16    5.80
 -12   0   7   12.15    5.33
  12   0   8   -3.41    2.99
 -12   0   8    1.89    3.19
 -12   1   9   15.02    5.38
 -12   1   8    5.71    3.79
  12  -1   7   10.13    5.04
 -12   1   7    8.59    4.55
  12  -1   6    3.49    3.34
 -12   1   6   -2.37    3.04
  12  -1   5    7.48    3.82
 -12   1   5   21.42    6.47
  12  -1   4    5.46    3.96
  12   1  -4    3.58    2.79
  12  -1   3    5.33    3.67
  12   1  -3    7.18    3.58
  12  -1   2    5.91    3.61
  12   1  -2    3.96    2.83
  12  -1   1   -0.98    2.48
  12   1  -1    0.20    1.98
  12   1   0   -3.81    2.93
  12  -1   0   -0.10    2.65
 -12  -1   0   -1.56    2.85
  12  -1  -1    2.33    3.00
  12   1   1    2.68    2.62
 -12  -1   1    2.48    3.45
  12   1   2    0.23    2.31
 -12  -1   2    3.54    4.00
  12  -1  -2   -0.18    2.52
  12   1   3    7.67    3.43
 -12  -1   3    9.90    4.68
  12  -1  -3    7.30    3.81
  12   1   4    6.96    3.96
 -12  -1   4    2.08    3.35
  12  -1  -4    2.72    2.81
  12   1   5   19.59    5.81
 -12  -1   5   25.82    7.20
  12  -1  -5   19.59    5.69
  12   1   6   -1.86    2.44
 -12  -1   6    2.70    3.03
  12   1   7   11.62    4.53
  12   1   8   -1.98    2.54
  12   1   9    3.44    3.12
 -12   2  10    4.61    3.87
 -12   2   9    1.28    3.28
 -12   2   8   -4.54    3.90
 -12   2   7    6.15    4.21
  12  -2   6   20.99    6.23
  12  -2   5    8.35    4.42
  12  -2   4    3.61    3.45
  12  -2   3    1.39    1.95
 -12  -2  -3   -5.60    4.04
  12  -2   2    8.65    4.39
 -12  -2  -2    6.39    4.57
  12  -2   1    3.19    2.51
 -12  -2  -1    2.19    3.29
  12   2  -1   -2.33    2.41
  12   2   0    2.84    2.35
  12  -2   0    3.68    3.38
 -12  -2   0   -0.23    2.57
  12  -2  -1    3.87    3.38
  12   2   1    4.31    2.94
 -12  -2   1    0.53    1.88
  12   2   2    9.75    3.95
 -12  -2   2    6.44    4.56
  12  -2  -2   10.30    4.26
  12   2   3    0.29    1.81
 -12  -2   3    3.20    4.22
  12  -2  -3    0.27    2.34
  12   2   4   -0.97    2.14
  12  -2  -4    3.87    3.20
  12   2   5   -1.50    2.60
  12  -2  -5    2.02    2.55
  12   2   6    2.29    2.78
  12   2   7    5.42    3.29
  12   2   8    5.77    3.45
  12   2   9   -3.29    3.10
  12   2  10   -1.52    2.90
 -12   2 -10    0.53    2.72
 -12   3  10   13.81    5.44
 -12   3   9    0.33    3.02
 -12   3   8   11.78    5.53
  12  -3   3   -6.16    3.83
  12  -3   2   -0.12    2.96
  12  -3   1    6.23    3.82
  12  -3   0    2.67    2.29
  12  -3  -1    6.73    3.90
  12  -3  -2   -4.51    3.20
  12  -3  -3   -4.63    3.66
  12  -3  -4   -0.23    3.17
 -12   3  -9   -7.42    4.33
 -12   3 -10   10.94    4.95
 -12   4   9    7.43    4.28
 -12   4  -8    5.76    4.51
 -12   5  -7   20.75    6.54
  13   0   0    4.77    3.45
  13   0   1    3.11    3.13
  13   0  -1    3.96    3.01
  13   0   2   -1.50    2.32
  13   0  -2   -0.76    2.79
  13   0  -3   -1.15    2.95
  13   1  -2    5.91    3.44
  13   1  -1   -2.65    2.93
  13   1   0    3.92    3.66
  13   1   1    3.76    3.33
  13   1   2    5.89    3.73
  13   1   3   -4.94    3.45
  13   1   4    0.50    2.64
   0   0   0    0.00    0.00


TITL NTN1003 in P2(1)2(1)2
REM P2(1)2(1)2 (#18 in standard setting)
CELL 0.71073   9.766880  10.758731  18.657374  90.0000  90.0000  90.0000
ZERR    4.00   0.000521   0.000765   0.001353   0.0000   0.0000   0.0000
LATT -1
SYMM -x,-y, z
SYMM -x+1/2, y+1/2,-z
SYMM  x+1/2,-y+1/2,-z
SFAC C H N O
UNIT 100.00 76.00 12.00 8.00
TREF
HKLF 4
END
_computing_structure_solution     'SHELXT 2014/5 (Sheldrick, 2014)'
;
_shelx_hkl_checksum              29292
_olex2_submission_original_sample_id Tinh
_olex2_submission_special_instructions 'No special instructions were received'
_oxdiff_exptl_absorpt_empirical_details 
;
Empirical correction (ABSPACK) includes:
- Absorption correction using spherical harmonics
- Frame scaling
;
_oxdiff_exptl_absorpt_empirical_full_max 1.265
_oxdiff_exptl_absorpt_empirical_full_min 0.651
